# Supplementary material for: Network pharmacology and molecular docking analysis on molecular targets and mechanisms of scar healing ointment in the treatment of hypertrophic scars
Source: Front Pharmacol. 2025 Aug 6;16:1511570. doi: 10.3389/fphar.2025.1511570 (PMC12364944; doi:10.3389/fphar.2025.1511570)
Supplement: Supplementary file 1 [file Table2.xlsx]

## Sheet: Sheet1
Herb_Name	Mol_ID	Molecule_Name	Target_Name	Entry	Gene_Name
Wubeizi	MOL000569	digallate	Prostaglandin G/H synthase 2	P35354	PTGS2
Wubeizi	MOL000569	digallate	Heat shock protein HSP 90-alpha	P07900	HSP90AA1
Wumei	MOL000422	kaempferol	Nitric oxide synthase, inducible	P35228	NOS2
Wumei	MOL000449	Stigmasterol	Prostaglandin G/H synthase 1	P23219	PTGS1
Wumei	MOL000358	beta-sitosterol	Prostaglandin G/H synthase 1	P23219	PTGS1
Wumei	MOL000422	kaempferol	Prostaglandin G/H synthase 1	P23219	PTGS1
Wumei	MOL001040	(2R)-5,7-dihydroxy-2-(4-hydroxyphenyl)chroman-4-one	Prostaglandin G/H synthase 1	P23219	PTGS1
Wumei	MOL008601	Methyl arachidonate	Prostaglandin G/H synthase 1	P23219	PTGS1
Wumei	MOL000098	quercetin	Prostaglandin G/H synthase 1	P23219	PTGS1
Wumei	MOL000358	beta-sitosterol	D(1A) dopamine receptor	P21728	DRD1
Wumei	MOL000358	beta-sitosterol	Muscarinic acetylcholine receptor M3	P20309	CHRM3
Wumei	MOL000449	Stigmasterol	Muscarinic acetylcholine receptor M3	P20309	CHRM3
Wumei	MOL000098	quercetin	Potassium voltage-gated channel subfamily H member 2	Q12809	KCNH2
Wumei	MOL000358	beta-sitosterol	Potassium voltage-gated channel subfamily H member 2	Q12809	KCNH2
Wumei	MOL000422	kaempferol	Muscarinic acetylcholine receptor M1	P11229	CHRM1
Wumei	MOL000358	beta-sitosterol	Muscarinic acetylcholine receptor M1	P11229	CHRM1
Wumei	MOL000449	Stigmasterol	Muscarinic acetylcholine receptor M1	P11229	CHRM1
Wumei	MOL001040	(2R)-5,7-dihydroxy-2-(4-hydroxyphenyl)chroman-4-one	Estrogen receptor	P03372	ESR1
Wumei	MOL000422	kaempferol	Androgen receptor	P10275	AR
Wumei	MOL000098	quercetin	Androgen receptor	P10275	AR
Wumei	MOL000449	Stigmasterol	Beta-1 adrenergic receptor	P08588	ADRB1
Wumei	MOL000358	beta-sitosterol	Sodium channel protein type 5 subunit alpha	Q14524	SCN5A
Wumei	MOL000449	Stigmasterol	Sodium channel protein type 5 subunit alpha	Q14524	SCN5A
Wumei	MOL000098	quercetin	Sodium channel protein type 5 subunit alpha	Q14524	SCN5A
Wumei	MOL000098	quercetin	Peroxisome proliferator-activated receptor gamma	P37231	PPARG
Wumei	MOL000422	kaempferol	Peroxisome proliferator-activated receptor gamma	P37231	PPARG
Wumei	MOL000422	kaempferol	Apoptosis regulator Bcl-2	P10415	BCL2
Wumei	MOL000098	quercetin	Apoptosis regulator Bcl-2	P10415	BCL2
Wumei	MOL000358	beta-sitosterol	Apoptosis regulator Bcl-2	P10415	BCL2
Wumei	MOL000422	kaempferol	Prostaglandin G/H synthase 2	P35354	PTGS2
Wumei	MOL008601	Methyl arachidonate	Prostaglandin G/H synthase 2	P35354	PTGS2
Wumei	MOL000358	beta-sitosterol	Prostaglandin G/H synthase 2	P35354	PTGS2
Wumei	MOL001040	(2R)-5,7-dihydroxy-2-(4-hydroxyphenyl)chroman-4-one	Prostaglandin G/H synthase 2	P35354	PTGS2
Wumei	MOL000098	quercetin	Prostaglandin G/H synthase 2	P35354	PTGS2
Wumei	MOL000449	Stigmasterol	Prostaglandin G/H synthase 2	P35354	PTGS2
Wumei	MOL000449	Stigmasterol	Alpha-2A adrenergic receptor	P08913	ADRA2A
Wumei	MOL000098	quercetin	Ornithine decarboxylase	P11926	ODC1
Wumei	MOL000358	beta-sitosterol	Muscarinic acetylcholine receptor M4	P08173	CHRM4
Wumei	MOL000449	Stigmasterol	Retinoic acid receptor RXR-alpha	P19793	RXRA
Wumei	MOL000098	quercetin	Retinoic acid receptor RXR-alpha	P19793	RXRA
Wumei	MOL000422	kaempferol	Acetylcholinesterase	P22303	ACHE
Wumei	MOL000098	quercetin	Acetylcholinesterase	P22303	ACHE
Wumei	MOL000449	Stigmasterol	Sodium-dependent noradrenaline transporter	P23975	SLC6A2
Wumei	MOL000422	kaempferol	Sodium-dependent noradrenaline transporter	P23975	SLC6A2
Wumei	MOL000358	beta-sitosterol	Alpha-1A adrenergic receptor	P35348	ADRA1A
Wumei	MOL000449	Stigmasterol	Alpha-1A adrenergic receptor	P35348	ADRA1A
Wumei	MOL000422	kaempferol	Progesterone receptor	P06401	PGR
Wumei	MOL000449	Stigmasterol	Progesterone receptor	P06401	PGR
Wumei	MOL000358	beta-sitosterol	Progesterone receptor	P06401	PGR
Wumei	MOL001040	(2R)-5,7-dihydroxy-2-(4-hydroxyphenyl)chroman-4-one	Progesterone receptor	P06401	PGR
Wumei	MOL000953	CLR	Progesterone receptor	P06401	PGR
Wumei	MOL005043	campest-5-en-3beta-ol	Progesterone receptor	P06401	PGR
Wumei	MOL000358	beta-sitosterol	Muscarinic acetylcholine receptor M2	P08172	CHRM2
Wumei	MOL000449	Stigmasterol	Muscarinic acetylcholine receptor M2	P08172	CHRM2
Wumei	MOL000422	kaempferol	Muscarinic acetylcholine receptor M2	P08172	CHRM2
Wumei	MOL000449	Stigmasterol	Alpha-1B adrenergic receptor	P35368	ADRA1B
Wumei	MOL000422	kaempferol	Alpha-1B adrenergic receptor	P35368	ADRA1B
Wumei	MOL000358	beta-sitosterol	Alpha-1B adrenergic receptor	P35368	ADRA1B
Wumei	MOL000422	kaempferol	Aldo-keto reductase family 1 member C3	P42330	AKR1C3
Wumei	MOL000098	quercetin	Acetyl-CoA carboxylase 1	Q13085	ACACA
Wumei	MOL000449	Stigmasterol	Sodium-dependent dopamine transporter	Q01959	SLC6A3
Wumei	MOL000953	CLR	Mineralocorticoid receptor	P08235	NR3C2
Wumei	MOL001040	(2R)-5,7-dihydroxy-2-(4-hydroxyphenyl)chroman-4-one	Mineralocorticoid receptor	P08235	NR3C2
Wumei	MOL000449	Stigmasterol	Mineralocorticoid receptor	P08235	NR3C2
Wumei	MOL000358	beta-sitosterol	Beta-2 adrenergic receptor	P07550	ADRB2
Wumei	MOL000098	quercetin	Beta-2 adrenergic receptor	P07550	ADRB2
Wumei	MOL000449	Stigmasterol	Beta-2 adrenergic receptor	P07550	ADRB2
Wumei	MOL000358	beta-sitosterol	Neuronal acetylcholine receptor subunit alpha-2	Q15822	CHRNA2
Wumei	MOL000098	quercetin	DNA topoisomerase 2-alpha	P11388	TOP2A
Wumei	MOL000422	kaempferol	DNA topoisomerase 2-alpha	P11388	TOP2A
Wumei	MOL000358	beta-sitosterol	Sodium-dependent serotonin transporter	P31645	SLC6A4
Wumei	MOL000098	quercetin	Epidermal growth factor receptor	P00533	EGFR
Wumei	MOL000358	beta-sitosterol	Mu-type opioid receptor	P35372	OPRM1
Wumei	MOL001040	(2R)-5,7-dihydroxy-2-(4-hydroxyphenyl)chroman-4-one	Glucocorticoid receptor	P04150	NR3C1
Wumei	MOL000098	quercetin	Interleukin-6	P05231	IL6
Wumei	MOL000098	quercetin	Mitogen-activated protein kinase 1	P28482	MAPK1
Wumei	MOL000358	beta-sitosterol	Serum paraoxonase/arylesterase 1	P27169	PON1
Wumei	MOL000098	quercetin	Serum paraoxonase/arylesterase 1	P27169	PON1
Wumei	MOL000098	quercetin	Interferon gamma	P01579	IFNG
Wumei	MOL000098	quercetin	Interleukin-1 beta	P01584	IL1B
Wumei	MOL000422	kaempferol	E-selectin	P16581	SELE
Wumei	MOL000098	quercetin	E-selectin	P16581	SELE
Wumei	MOL000098	quercetin	Gap junction alpha-1 protein	P17302	GJA1
Wumei	MOL000098	quercetin	Stromelysin-1	P08254	MMP3
Wumei	MOL001040	(2R)-5,7-dihydroxy-2-(4-hydroxyphenyl)chroman-4-one	Heat shock protein HSP 90-alpha	P07900	HSP90AA1
Wumei	MOL000098	quercetin	Heat shock protein HSP 90-alpha	P07900	HSP90AA1
Wumei	MOL000422	kaempferol	Heat shock protein HSP 90-alpha	P07900	HSP90AA1
Wumei	MOL000358	beta-sitosterol	Heat shock protein HSP 90-alpha	P07900	HSP90AA1
Wumei	MOL000098	quercetin	Thrombomodulin	P07204	THBD
Wumei	MOL000098	quercetin	Tissue factor	P13726	F3
Wumei	MOL000098	quercetin	Amine oxidase [flavin-containing] B	P27338	MAOB
Wumei	MOL000449	Stigmasterol	Amine oxidase [flavin-containing] B	P27338	MAOB
Wumei	MOL000449	Stigmasterol	Amine oxidase [flavin-containing] A	P21397	MAOA
Wumei	MOL000358	beta-sitosterol	Neuronal acetylcholine receptor subunit alpha-7	P36544	CHRNA7
Wumei	MOL000449	Stigmasterol	Neuronal acetylcholine receptor subunit alpha-7	P36544	CHRNA7
Wumei	MOL000098	quercetin	Superoxide dismutase [Cu-Zn]	P00441	SOD1
Wumei	MOL000098	quercetin	Cellular tumor antigen p53	P04637	TP53
Wumei	MOL000422	kaempferol	cAMP-dependent protein kinase catalytic subunit alpha	P17612	PRKACA
Wumei	MOL000449	Stigmasterol	cAMP-dependent protein kinase catalytic subunit alpha	P17612	PRKACA
Wumei	MOL000098	quercetin	cAMP-dependent protein kinase catalytic subunit alpha	P17612	PRKACA
Wumei	MOL001040	(2R)-5,7-dihydroxy-2-(4-hydroxyphenyl)chroman-4-one	cAMP-dependent protein kinase catalytic subunit alpha	P17612	PRKACA
Wumei	MOL000358	beta-sitosterol	cAMP-dependent protein kinase catalytic subunit alpha	P17612	PRKACA
Wumei	MOL000422	kaempferol	Mitogen-activated protein kinase 8	P45983	MAPK8
Wumei	MOL000098	quercetin	DNA topoisomerase 1	P11387	TOP1
Wumei	MOL000098	quercetin	Collagen alpha-1(III) chain	P02461	COL3A1
Wumei	MOL000098	quercetin	Retinoblastoma-associated protein	P06400	RB1
Wumei	MOL000422	kaempferol	Glutathione S-transferase Mu 1	P09488	GSTM1
Wumei	MOL000098	quercetin	Glutathione S-transferase Mu 1	P09488	GSTM1
Wumei	MOL000098	quercetin	Aryl hydrocarbon receptor	P35869	AHR
Wumei	MOL000422	kaempferol	Aryl hydrocarbon receptor	P35869	AHR
Wumei	MOL000422	kaempferol	Nuclear receptor coactivator 2	Q15596	NCOA2
Wumei	MOL000098	quercetin	Nuclear receptor coactivator 2	Q15596	NCOA2
Wumei	MOL000953	CLR	Nuclear receptor coactivator 2	Q15596	NCOA2
Wumei	MOL000449	Stigmasterol	Nuclear receptor coactivator 2	Q15596	NCOA2
Wumei	MOL000358	beta-sitosterol	Nuclear receptor coactivator 2	Q15596	NCOA2
Wumei	MOL000449	Stigmasterol	Nuclear receptor coactivator 1	Q15788	NCOA1
Wumei	MOL000098	quercetin	Glutathione S-transferase Mu 2	P28161	GSTM2
Wumei	MOL000422	kaempferol	Glutathione S-transferase Mu 2	P28161	GSTM2
Wumei	MOL000098	quercetin	Interleukin-2	P60568	IL2
Wumei	MOL000358	beta-sitosterol	Microtubule-associated protein 2	P11137	MAP2
Wumei	MOL000098	quercetin	26S proteasome non-ATPase regulatory subunit 3	O43242	PSMD3
Wumei	MOL000422	kaempferol	26S proteasome non-ATPase regulatory subunit 3	O43242	PSMD3
Wumei	MOL000098	quercetin	Activator of 90 kDa heat shock protein ATPase homolog 1	O95433	AHSA1
Wumei	MOL000422	kaempferol	Activator of 90 kDa heat shock protein ATPase homolog 1	O95433	AHSA1
Wumei	MOL000422	kaempferol	Antileukoproteinase	P03973	SLPI
Wumei	MOL000358	beta-sitosterol	Apoptosis regulator BAX	Q07812	BAX
Wumei	MOL000098	quercetin	Apoptosis regulator BAX	Q07812	BAX
Wumei	MOL000422	kaempferol	Apoptosis regulator BAX	Q07812	BAX
Wumei	MOL000098	quercetin	Baculoviral IAP repeat-containing protein 5	O15392	BIRC5
Wumei	MOL000098	quercetin	Bcl-2-like protein 1	Q07817	BCL2L1
Wumei	MOL000098	quercetin	Caveolin-1	Q03135	CAV1
Wumei	MOL000098	quercetin	Claudin-4	O14493	CLDN4
Wumei	MOL000098	quercetin	C-X-C motif chemokine 11	O14625	CXCL11
Wumei	MOL000098	quercetin	Cyclin-dependent kinase inhibitor 1	P38936	CDKN1A
Wumei	MOL000098	quercetin	Cytochrome P450 1A1	P04798	CYP1A1
Wumei	MOL000422	kaempferol	Cytochrome P450 1A1	P04798	CYP1A1
Wumei	MOL000098	quercetin	Cytochrome P450 1B1	Q16678	CYP1B1
Wumei	MOL000422	kaempferol	Cytochrome P450 1B1	Q16678	CYP1B1
Wumei	MOL000098	quercetin	DDB1- and CUL4-associated factor 5	Q96JK2	DCAF5
Wumei	MOL000098	quercetin	DNA topoisomerase 2-alpha	P11388	TOP2A
Wumei	MOL000098	quercetin	Dual oxidase 2	Q9NRD8	DUOX2
Wumei	MOL000098	quercetin	ETS domain-containing protein Elk-1	P19419	ELK1
Wumei	MOL000098	quercetin	G1/S-specific cyclin-D1	P24385	CCND1
Wumei	MOL000098	quercetin	G2/mitotic-specific cyclin-B1	P14635	CCNB1
Wumei	MOL000098	quercetin	Heat shock factor protein 1	Q00613	HSF1
Wumei	MOL000098	quercetin	Heat shock protein beta-1	P04792	HSPB1
Wumei	MOL000098	quercetin	Hexokinase-2	P52789	HK2
Wumei	MOL000098	quercetin	Homeobox protein Nkx-3.1	Q99801	NKX3-1
Wumei	MOL000422	kaempferol	Hyaluronan synthase 2	Q92819	HAS2
Wumei	MOL000098	quercetin	Hyaluronan synthase 2	Q92819	HAS2
Wumei	MOL000098	quercetin	Hypoxia-inducible factor 1-alpha	Q16665	HIF1A
Wumei	MOL000098	quercetin	Inhibitor of nuclear factor kappa-B kinase subunit alpha	O15111	CHUK
Wumei	MOL000422	kaempferol	Inhibitor of nuclear factor kappa-B kinase subunit beta	O14920	IKBKB
Wumei	MOL000098	quercetin	Insulin-like growth factor-binding protein 3	P17936	IGFBP3
Wumei	MOL000422	kaempferol	Intercellular adhesion molecule 1	P05362	ICAM1
Wumei	MOL000098	quercetin	Intercellular adhesion molecule 1	P05362	ICAM1
Wumei	MOL000098	quercetin	Interferon regulatory factor 1	P10914	IRF1
Wumei	MOL000098	quercetin	Interleukin-10	P22301	IL10
Wumei	MOL000098	quercetin	Interleukin-1 alpha	P01583	IL1A
Wumei	MOL000098	quercetin	Myc proto-oncogene protein	P01106	MYC
Wumei	MOL000098	quercetin	Neutrophil cytosol factor 1	P14598	NCF1
Wumei	MOL000098	quercetin	NF-kappa-B inhibitor alpha	P25963	NFKBIA
Wumei	MOL000098	quercetin	Nuclear factor erythroid 2-related factor 2	Q16236	NFE2L2
Wumei	MOL000422	kaempferol	Nuclear receptor subfamily 1 group I member 2	O75469	NR1I2
Wumei	MOL000098	quercetin	Nuclear receptor subfamily 1 group I member 2	O75469	NR1I2
Wumei	MOL000422	kaempferol	Nuclear receptor subfamily 1 group I member 3	Q14994	NR1I3
Wumei	MOL000098	quercetin	Nuclear receptor subfamily 1 group I member 3	Q14994	NR1I3
Wumei	MOL000098	quercetin	Osteopontin	P10451	SPP1
Wumei	MOL000098	quercetin	Peroxisome proliferator-activated receptor alpha	Q07869	PPARA
Wumei	MOL000098	quercetin	Peroxisome proliferator-activated receptor delta	Q03181	PPARD
Wumei	MOL000098	quercetin	Peroxisome proliferator-activated receptor gamma	P37231	PPARG
Wumei	MOL000422	kaempferol	Peroxisome proliferator-activated receptor gamma	P37231	PPARG
Wumei	MOL000098	quercetin	Plasminogen activator inhibitor 1	P05121	SERPINE1
Wumei	MOL000098	quercetin	Procollagen C-endopeptidase enhancer 1	Q15113	PCOLCE
Wumei	MOL000098	quercetin	Protein CBFA2T1	Q06455	RUNX1T1
Wumei	MOL000358	beta-sitosterol	Protein kinase C alpha type	P17252	PRKCA
Wumei	MOL000098	quercetin	Protein kinase C alpha type	P17252	PRKCA
Wumei	MOL000098	quercetin	Protein kinase C beta type	P05771	PRKCB
Wumei	MOL000098	quercetin	Puromycin-sensitive aminopeptidase	P55786	NPEPPS
Wumei	MOL000098	quercetin	RAC-alpha serine/threonine-protein kinase	P31749	AKT1
Wumei	MOL000422	kaempferol	RAC-alpha serine/threonine-protein kinase	P31749	AKT1
Wumei	MOL000098	quercetin	RAF proto-oncogene serine/threonine-protein kinase	P04049	RAF1
Wumei	MOL000098	quercetin	Ras association domain-containing protein 1	Q9NS23	RASSF1
Wumei	MOL000098	quercetin	Ras GTPase-activating protein 1	P20936	RASA1
Wumei	MOL000098	quercetin	Receptor tyrosine-protein kinase erbB-2	P04626	ERBB2
Wumei	MOL000098	quercetin	Receptor tyrosine-protein kinase erbB-3	P21860	ERBB3
Wumei	MOL000098	quercetin	Runt-related transcription factor 2	Q13950	RUNX2
Wumei	MOL000098	quercetin	Serine/threonine-protein kinase Chk2	O96017	CHEK2
Wumei	MOL000098	quercetin	Signal transducer and activator of transcription 1-alpha/beta	P42224	STAT1
Wumei	MOL000422	kaempferol	Signal transducer and activator of transcription 1-alpha/beta	P42224	STAT1
Wumei	MOL000098	quercetin	Solute carrier family 2, facilitated glucose transporter member 4	P14672	SLC2A4
Wumei	MOL000422	kaempferol	Solute carrier family 2, facilitated glucose transporter member 4	P14672	SLC2A4
Wumei	MOL000098	quercetin	Transcription factor E2F1	Q01094	E2F1
Wumei	MOL000098	quercetin	Transcription factor E2F2	Q14209	E2F2
Wumei	MOL000098	quercetin	Transcription factor p65	Q04206	RELA
Wumei	MOL000422	kaempferol	Transcription factor p65	Q04206	RELA
Wumei	MOL000422	kaempferol	Type I iodothyronine deiodinase	P49895	DIO1
Wumei	MOL000098	quercetin	Type I iodothyronine deiodinase	P49895	DIO1
Baizhi	MOL005789	neobyakangelico l	Prostaglandin G/H synthase 1	P23219	PTGS1
Baizhi	MOL001939	Alloisoimperatorin	Prostaglandin G/H synthase 1	P23219	PTGS1
Baizhi	MOL003588	Prangenidin	Prostaglandin G/H synthase 1	P23219	PTGS1
Baizhi	MOL001494	Mandenol	Prostaglandin G/H synthase 1	P23219	PTGS1
Baizhi	MOL000358	beta-sitosterol	Prostaglandin G/H synthase 1	P23219	PTGS1
Baizhi	MOL000449	Stigmasterol	Prostaglandin G/H synthase 1	P23219	PTGS1
Baizhi	MOL000358	beta-sitosterol	D(1A) dopamine receptor	P21728	DRD1
Baizhi	MOL001749	ZINC03860434	Muscarinic acetylcholine receptor M3	P20309	CHRM3
Baizhi	MOL000449	Stigmasterol	Muscarinic acetylcholine receptor M3	P20309	CHRM3
Baizhi	MOL000358	beta-sitosterol	Muscarinic acetylcholine receptor M3	P20309	CHRM3
Baizhi	MOL000358	beta-sitosterol	Potassium voltage-gated channel subfamily H member 2	Q12809	KCNH2
Baizhi	MOL001749	ZINC03860434	Muscarinic acetylcholine receptor M1	P11229	CHRM1
Baizhi	MOL000358	beta-sitosterol	Muscarinic acetylcholine receptor M1	P11229	CHRM1
Baizhi	MOL000449	Stigmasterol	Muscarinic acetylcholine receptor M1	P11229	CHRM1
Baizhi	MOL002644	Phellopterin	Muscarinic acetylcholine receptor M1	P11229	CHRM1
Baizhi	MOL001956	Cnidilin	Muscarinic acetylcholine receptor M1	P11229	CHRM1
Baizhi	MOL001941	Ammidin	Muscarinic acetylcholine receptor M1	P11229	CHRM1
Baizhi	MOL003588	Prangenidin	Estrogen receptor	P03372	ESR1
Baizhi	MOL003588	Prangenidin	Androgen receptor	P10275	AR
Baizhi	MOL001939	Alloisoimperatorin	Androgen receptor	P10275	AR
Baizhi	MOL000449	Stigmasterol	Beta-1 adrenergic receptor	P08588	ADRB1
Baizhi	MOL001956	Cnidilin	Sodium channel protein type 5 subunit alpha	Q14524	SCN5A
Baizhi	MOL002644	Phellopterin	Sodium channel protein type 5 subunit alpha	Q14524	SCN5A
Baizhi	MOL001749	ZINC03860434	Sodium channel protein type 5 subunit alpha	Q14524	SCN5A
Baizhi	MOL000358	beta-sitosterol	Sodium channel protein type 5 subunit alpha	Q14524	SCN5A
Baizhi	MOL000449	Stigmasterol	Sodium channel protein type 5 subunit alpha	Q14524	SCN5A
Baizhi	MOL000358	beta-sitosterol	Apoptosis regulator Bcl-2	P10415	BCL2
Baizhi	MOL000449	Stigmasterol	Prostaglandin G/H synthase 2	P35354	PTGS2
Baizhi	MOL005800	Byakangelicol	Prostaglandin G/H synthase 2	P35354	PTGS2
Baizhi	MOL005792	{5-[2'(R)-Hydroxy-3'-methyl-3'-butenyl-oxy]furocoumarin}	Prostaglandin G/H synthase 2	P35354	PTGS2
Baizhi	MOL005789	neobyakangelico l	Prostaglandin G/H synthase 2	P35354	PTGS2
Baizhi	MOL005806	4-[(2S)-2,3-dihydroxy-3-methylbutoxy]furo[3,2-g]chromen-7-one	Prostaglandin G/H synthase 2	P35354	PTGS2
Baizhi	MOL001494	Mandenol	Prostaglandin G/H synthase 2	P35354	PTGS2
Baizhi	MOL013430	Prangenin	Prostaglandin G/H synthase 2	P35354	PTGS2
Baizhi	MOL000358	beta-sitosterol	Prostaglandin G/H synthase 2	P35354	PTGS2
Baizhi	MOL005807	sen-byakangelicol	Prostaglandin G/H synthase 2	P35354	PTGS2
Baizhi	MOL002644	Phellopterin	Prostaglandin G/H synthase 2	P35354	PTGS2
Baizhi	MOL001941	Ammidin	Prostaglandin G/H synthase 2	P35354	PTGS2
Baizhi	MOL001942	isoimperatorin	Prostaglandin G/H synthase 2	P35354	PTGS2
Baizhi	MOL001956	Cnidilin	Prostaglandin G/H synthase 2	P35354	PTGS2
Baizhi	MOL003588	Prangenidin	Prostaglandin G/H synthase 2	P35354	PTGS2
Baizhi	MOL003791	Linolein, 2-mono-	Prostaglandin G/H synthase 2	P35354	PTGS2
Baizhi	MOL001939	Alloisoimperatorin	Prostaglandin G/H synthase 2	P35354	PTGS2
Baizhi	MOL000449	Stigmasterol	Alpha-2A adrenergic receptor	P08913	ADRA2A
Baizhi	MOL000358	beta-sitosterol	Muscarinic acetylcholine receptor M4	P08173	CHRM4
Baizhi	MOL002644	Phellopterin	Retinoic acid receptor RXR-alpha	P19793	RXRA
Baizhi	MOL001956	Cnidilin	Retinoic acid receptor RXR-alpha	P19793	RXRA
Baizhi	MOL001939	Alloisoimperatorin	Retinoic acid receptor RXR-alpha	P19793	RXRA
Baizhi	MOL003588	Prangenidin	Retinoic acid receptor RXR-alpha	P19793	RXRA
Baizhi	MOL000449	Stigmasterol	Retinoic acid receptor RXR-alpha	P19793	RXRA
Baizhi	MOL000449	Stigmasterol	Sodium-dependent noradrenaline transporter	P23975	SLC6A2
Baizhi	MOL000449	Stigmasterol	Alpha-1A adrenergic receptor	P35348	ADRA1A
Baizhi	MOL000358	beta-sitosterol	Alpha-1A adrenergic receptor	P35348	ADRA1A
Baizhi	MOL000953	CLR	Progesterone receptor	P06401	PGR
Baizhi	MOL000358	beta-sitosterol	Progesterone receptor	P06401	PGR
Baizhi	MOL000449	Stigmasterol	Progesterone receptor	P06401	PGR
Baizhi	MOL000449	Stigmasterol	Muscarinic acetylcholine receptor M2	P08172	CHRM2
Baizhi	MOL000358	beta-sitosterol	Muscarinic acetylcholine receptor M2	P08172	CHRM2
Baizhi	MOL002644	Phellopterin	Alpha-1B adrenergic receptor	P35368	ADRA1B
Baizhi	MOL000449	Stigmasterol	Alpha-1B adrenergic receptor	P35368	ADRA1B
Baizhi	MOL000358	beta-sitosterol	Alpha-1B adrenergic receptor	P35368	ADRA1B
Baizhi	MOL001956	Cnidilin	Tyrosine-protein phosphatase non-receptor type 1	P18031	PTPN1
Baizhi	MOL002644	Phellopterin	Tyrosine-protein phosphatase non-receptor type 1	P18031	PTPN1
Baizhi	MOL005789	neobyakangelico l	Tyrosine-protein phosphatase non-receptor type 1	P18031	PTPN1
Baizhi	MOL000449	Stigmasterol	Sodium-dependent dopamine transporter	Q01959	SLC6A3
Baizhi	MOL000953	CLR	Mineralocorticoid receptor	P08235	NR3C2
Baizhi	MOL000449	Stigmasterol	Mineralocorticoid receptor	P08235	NR3C2
Baizhi	MOL001749	ZINC03860434	Beta-2 adrenergic receptor	P07550	ADRB2
Baizhi	MOL000358	beta-sitosterol	Beta-2 adrenergic receptor	P07550	ADRB2
Baizhi	MOL002644	Phellopterin	Beta-2 adrenergic receptor	P07550	ADRB2
Baizhi	MOL001956	Cnidilin	Beta-2 adrenergic receptor	P07550	ADRB2
Baizhi	MOL000449	Stigmasterol	Beta-2 adrenergic receptor	P07550	ADRB2
Baizhi	MOL000358	beta-sitosterol	Neuronal acetylcholine receptor subunit alpha-2	Q15822	CHRNA2
Baizhi	MOL000358	beta-sitosterol	Sodium-dependent serotonin transporter	P31645	SLC6A4
Baizhi	MOL000358	beta-sitosterol	Mu-type opioid receptor	P35372	OPRM1
Baizhi	MOL000358	beta-sitosterol	Serum paraoxonase/arylesterase 1	P27169	PON1
Baizhi	MOL001939	Alloisoimperatorin	Heat shock protein HSP 90-alpha	P07900	HSP90AA1
Baizhi	MOL001956	Cnidilin	Heat shock protein HSP 90-alpha	P07900	HSP90AA1
Baizhi	MOL003588	Prangenidin	Heat shock protein HSP 90-alpha	P07900	HSP90AA1
Baizhi	MOL005806	4-[(2S)-2,3-dihydroxy-3-methylbutoxy]furo[3,2-g]chromen-7-one	Heat shock protein HSP 90-alpha	P07900	HSP90AA1
Baizhi	MOL002644	Phellopterin	Heat shock protein HSP 90-alpha	P07900	HSP90AA1
Baizhi	MOL005792	{5-[2'(R)-Hydroxy-3'-methyl-3'-butenyl-oxy]furocoumarin}	Heat shock protein HSP 90-alpha	P07900	HSP90AA1
Baizhi	MOL005789	neobyakangelico l	Heat shock protein HSP 90-alpha	P07900	HSP90AA1
Baizhi	MOL000358	beta-sitosterol	Heat shock protein HSP 90-alpha	P07900	HSP90AA1
Baizhi	MOL001941	Ammidin	Amine oxidase [flavin-containing] B	P27338	MAOB
Baizhi	MOL000449	Stigmasterol	Amine oxidase [flavin-containing] B	P27338	MAOB
Baizhi	MOL000449	Stigmasterol	Amine oxidase [flavin-containing] A	P21397	MAOA
Baizhi	MOL000449	Stigmasterol	Neuronal acetylcholine receptor subunit alpha-7	P36544	CHRNA7
Baizhi	MOL000358	beta-sitosterol	Neuronal acetylcholine receptor subunit alpha-7	P36544	CHRNA7
Baizhi	MOL002644	Phellopterin	Neuronal acetylcholine receptor subunit alpha-7	P36544	CHRNA7
Baizhi	MOL001956	Cnidilin	Neuronal acetylcholine receptor subunit alpha-7	P36544	CHRNA7
Baizhi	MOL003588	Prangenidin	Serine/threonine-protein kinase Chk1	O14757	CHEK1
Baizhi	MOL005789	neobyakangelico l	cAMP-dependent protein kinase catalytic subunit alpha	P17612	PRKACA
Baizhi	MOL000449	Stigmasterol	cAMP-dependent protein kinase catalytic subunit alpha	P17612	PRKACA
Baizhi	MOL001941	Ammidin	cAMP-dependent protein kinase catalytic subunit alpha	P17612	PRKACA
Baizhi	MOL003588	Prangenidin	cAMP-dependent protein kinase catalytic subunit alpha	P17612	PRKACA
Baizhi	MOL005792	{5-[2'(R)-Hydroxy-3'-methyl-3'-butenyl-oxy]furocoumarin}	cAMP-dependent protein kinase catalytic subunit alpha	P17612	PRKACA
Baizhi	MOL000358	beta-sitosterol	cAMP-dependent protein kinase catalytic subunit alpha	P17612	PRKACA
Baizhi	MOL003588	Prangenidin	Cyclin-A2	P20248	CCNA2
Baizhi	MOL007514	methyl icosa-11,14-dienoate	Nuclear receptor coactivator 2	Q15596	NCOA2
Baizhi	MOL000449	Stigmasterol	Nuclear receptor coactivator 2	Q15596	NCOA2
Baizhi	MOL000358	beta-sitosterol	Nuclear receptor coactivator 2	Q15596	NCOA2
Baizhi	MOL002883	Ethyl oleate (NF)	Nuclear receptor coactivator 2	Q15596	NCOA2
Baizhi	MOL000953	CLR	Nuclear receptor coactivator 2	Q15596	NCOA2
Baizhi	MOL001494	Mandenol	Nuclear receptor coactivator 2	Q15596	NCOA2
Baizhi	MOL000449	Stigmasterol	Nuclear receptor coactivator 1	Q15788	NCOA1
Baizhi	MOL000358	beta-sitosterol	Microtubule-associated protein 2	P11137	MAP2
Baizhi	MOL000358	beta-sitosterol	Apoptosis regulator BAX	Q07812	BAX
Baizhi	MOL000358	beta-sitosterol	Protein kinase C alpha type	P17252	PRKCA
Shechuangzi	MOL003584	Xanthoxylin N	Nitric oxide synthase, inducible	P35228	NOS2
Shechuangzi	MOL003600	cnidimol B	Nitric oxide synthase, inducible	P35228	NOS2
Shechuangzi	MOL002881	Diosmetin	Nitric oxide synthase, inducible	P35228	NOS2
Shechuangzi	MOL000358	beta-sitosterol	Prostaglandin G/H synthase 1	P23219	PTGS1
Shechuangzi	MOL003588	Prangenidin	Prostaglandin G/H synthase 1	P23219	PTGS1
Shechuangzi	MOL002881	Diosmetin	Prostaglandin G/H synthase 1	P23219	PTGS1
Shechuangzi	MOL003624	o-Isovalerylcolum bianetin	Prostaglandin G/H synthase 1	P23219	PTGS1
Shechuangzi	MOL003605	(E)-2,3-bis(2-keto-7-methoxy-chromen-8-yl)acrolein	Prostaglandin G/H synthase 1	P23219	PTGS1
Shechuangzi	MOL003606	cniforin A	Prostaglandin G/H synthase 1	P23219	PTGS1
Shechuangzi	MOL003584	Xanthoxylin N	Prostaglandin G/H synthase 1	P23219	PTGS1
Shechuangzi	MOL003608	O-Acetylcolumbianetin	Prostaglandin G/H synthase 1	P23219	PTGS1
Shechuangzi	MOL000449	Stigmasterol	Prostaglandin G/H synthase 1	P23219	PTGS1
Shechuangzi	MOL003624	o-Isovalerylcolum bianetin	D(1A) dopamine receptor	P21728	DRD1
Shechuangzi	MOL000358	beta-sitosterol	D(1A) dopamine receptor	P21728	DRD1
Shechuangzi	MOL003608	O-Acetylcolumbianetin	D(1A) dopamine receptor	P21728	DRD1
Shechuangzi	MOL003584	Xanthoxylin N	D(1A) dopamine receptor	P21728	DRD1
Shechuangzi	MOL003584	Xanthoxylin N	Muscarinic acetylcholine receptor M3	P20309	CHRM3
Shechuangzi	MOL003624	o-Isovalerylcolum bianetin	Muscarinic acetylcholine receptor M3	P20309	CHRM3
Shechuangzi	MOL000449	Stigmasterol	Muscarinic acetylcholine receptor M3	P20309	CHRM3
Shechuangzi	MOL000358	beta-sitosterol	Muscarinic acetylcholine receptor M3	P20309	CHRM3
Shechuangzi	MOL000358	beta-sitosterol	Potassium voltage-gated channel subfamily H member 2	Q12809	KCNH2
Shechuangzi	MOL003591	ar-curcumene	Potassium voltage-gated channel subfamily H member 2	Q12809	KCNH2
Shechuangzi	MOL003605	(E)-2,3-bis(2-keto-7-methoxy-chromen-8-yl)acrolein	Potassium voltage-gated channel subfamily H member 2	Q12809	KCNH2
Shechuangzi	MOL000358	beta-sitosterol	Muscarinic acetylcholine receptor M1	P11229	CHRM1
Shechuangzi	MOL001941	Ammidin	Muscarinic acetylcholine receptor M1	P11229	CHRM1
Shechuangzi	MOL003584	Xanthoxylin N	Muscarinic acetylcholine receptor M1	P11229	CHRM1
Shechuangzi	MOL000449	Stigmasterol	Muscarinic acetylcholine receptor M1	P11229	CHRM1
Shechuangzi	MOL003624	o-Isovalerylcolum bianetin	Muscarinic acetylcholine receptor M1	P11229	CHRM1
Shechuangzi	MOL003608	O-Acetylcolumbianetin	Muscarinic acetylcholine receptor M1	P11229	CHRM1
Shechuangzi	MOL003588	Prangenidin	Estrogen receptor	P03372	ESR1
Shechuangzi	MOL003600	cnidimol B	Estrogen receptor	P03372	ESR1
Shechuangzi	MOL003608	O-Acetylcolumbianetin	Estrogen receptor	P03372	ESR1
Shechuangzi	MOL003605	(E)-2,3-bis(2-keto-7-methoxy-chromen-8-yl)acrolein	Estrogen receptor	P03372	ESR1
Shechuangzi	MOL003588	Prangenidin	Androgen receptor	P10275	AR
Shechuangzi	MOL003608	O-Acetylcolumbianetin	Androgen receptor	P10275	AR
Shechuangzi	MOL003600	cnidimol B	Androgen receptor	P10275	AR
Shechuangzi	MOL000449	Stigmasterol	Beta-1 adrenergic receptor	P08588	ADRB1
Shechuangzi	MOL003624	o-Isovalerylcolum bianetin	Sodium channel protein type 5 subunit alpha	Q14524	SCN5A
Shechuangzi	MOL000449	Stigmasterol	Sodium channel protein type 5 subunit alpha	Q14524	SCN5A
Shechuangzi	MOL003584	Xanthoxylin N	Sodium channel protein type 5 subunit alpha	Q14524	SCN5A
Shechuangzi	MOL003608	O-Acetylcolumbianetin	Sodium channel protein type 5 subunit alpha	Q14524	SCN5A
Shechuangzi	MOL000358	beta-sitosterol	Sodium channel protein type 5 subunit alpha	Q14524	SCN5A
Shechuangzi	MOL000358	beta-sitosterol	Apoptosis regulator Bcl-2	P10415	BCL2
Shechuangzi	MOL003607	cniforin B	Prostaglandin G/H synthase 2	P35354	PTGS2
Shechuangzi	MOL002881	Diosmetin	Prostaglandin G/H synthase 2	P35354	PTGS2
Shechuangzi	MOL003624	o-Isovalerylcolum bianetin	Prostaglandin G/H synthase 2	P35354	PTGS2
Shechuangzi	MOL003617	isogosferol	Prostaglandin G/H synthase 2	P35354	PTGS2
Shechuangzi	MOL003584	Xanthoxylin N	Prostaglandin G/H synthase 2	P35354	PTGS2
Shechuangzi	MOL003591	ar-curcumene	Prostaglandin G/H synthase 2	P35354	PTGS2
Shechuangzi	MOL003606	cniforin A	Prostaglandin G/H synthase 2	P35354	PTGS2
Shechuangzi	MOL000358	beta-sitosterol	Prostaglandin G/H synthase 2	P35354	PTGS2
Shechuangzi	MOL003608	O-Acetylcolumbianetin	Prostaglandin G/H synthase 2	P35354	PTGS2
Shechuangzi	MOL003605	(E)-2,3-bis(2-keto-7-methoxy-chromen-8-yl)acrolein	Prostaglandin G/H synthase 2	P35354	PTGS2
Shechuangzi	MOL003588	Prangenidin	Prostaglandin G/H synthase 2	P35354	PTGS2
Shechuangzi	MOL001941	Ammidin	Prostaglandin G/H synthase 2	P35354	PTGS2
Shechuangzi	MOL003604	cnidimol F	Prostaglandin G/H synthase 2	P35354	PTGS2
Shechuangzi	MOL000449	Stigmasterol	Prostaglandin G/H synthase 2	P35354	PTGS2
Shechuangzi	MOL003600	cnidimol B	Prostaglandin G/H synthase 2	P35354	PTGS2
Shechuangzi	MOL000449	Stigmasterol	Alpha-2A adrenergic receptor	P08913	ADRA2A
Shechuangzi	MOL003604	cnidimol F	Carbonic anhydrase 2	P00918	CA2
Shechuangzi	MOL003605	(E)-2,3-bis(2-keto-7-methoxy-chromen-8-yl)acrolein	Vascular endothelial growth factor receptor 2	P35968	KDR
Shechuangzi	MOL000358	beta-sitosterol	Muscarinic acetylcholine receptor M4	P08173	CHRM4
Shechuangzi	MOL003624	o-Isovalerylcolum bianetin	Muscarinic acetylcholine receptor M4	P08173	CHRM4
Shechuangzi	MOL003608	O-Acetylcolumbianetin	Retinoic acid receptor RXR-alpha	P19793	RXRA
Shechuangzi	MOL003584	Xanthoxylin N	Retinoic acid receptor RXR-alpha	P19793	RXRA
Shechuangzi	MOL000449	Stigmasterol	Retinoic acid receptor RXR-alpha	P19793	RXRA
Shechuangzi	MOL003624	o-Isovalerylcolum bianetin	Retinoic acid receptor RXR-alpha	P19793	RXRA
Shechuangzi	MOL003588	Prangenidin	Retinoic acid receptor RXR-alpha	P19793	RXRA
Shechuangzi	MOL003624	o-Isovalerylcolum bianetin	Acetylcholinesterase	P22303	ACHE
Shechuangzi	MOL000449	Stigmasterol	Sodium-dependent noradrenaline transporter	P23975	SLC6A2
Shechuangzi	MOL000358	beta-sitosterol	Alpha-1A adrenergic receptor	P35348	ADRA1A
Shechuangzi	MOL000449	Stigmasterol	Alpha-1A adrenergic receptor	P35348	ADRA1A
Shechuangzi	MOL001510	24-epicampesterol	Progesterone receptor	P06401	PGR
Shechuangzi	MOL001771	poriferast-5-en-3beta-ol	Progesterone receptor	P06401	PGR
Shechuangzi	MOL000358	beta-sitosterol	Progesterone receptor	P06401	PGR
Shechuangzi	MOL000449	Stigmasterol	Progesterone receptor	P06401	PGR
Shechuangzi	MOL000449	Stigmasterol	Muscarinic acetylcholine receptor M2	P08172	CHRM2
Shechuangzi	MOL003608	O-Acetylcolumbianetin	Muscarinic acetylcholine receptor M2	P08172	CHRM2
Shechuangzi	MOL000358	beta-sitosterol	Muscarinic acetylcholine receptor M2	P08172	CHRM2
Shechuangzi	MOL000358	beta-sitosterol	Alpha-1B adrenergic receptor	P35368	ADRA1B
Shechuangzi	MOL003624	o-Isovalerylcolum bianetin	Alpha-1B adrenergic receptor	P35368	ADRA1B
Shechuangzi	MOL000449	Stigmasterol	Alpha-1B adrenergic receptor	P35368	ADRA1B
Shechuangzi	MOL003624	o-Isovalerylcolum bianetin	Tyrosine-protein phosphatase non-receptor type 1	P18031	PTPN1
Shechuangzi	MOL003605	(E)-2,3-bis(2-keto-7-methoxy-chromen-8-yl)acrolein	Tyrosine-protein phosphatase non-receptor type 1	P18031	PTPN1
Shechuangzi	MOL003606	cniforin A	Tyrosine-protein phosphatase non-receptor type 1	P18031	PTPN1
Shechuangzi	MOL000449	Stigmasterol	Sodium-dependent dopamine transporter	Q01959	SLC6A3
Shechuangzi	MOL000449	Stigmasterol	Mineralocorticoid receptor	P08235	NR3C2
Shechuangzi	MOL003608	O-Acetylcolumbianetin	Beta-2 adrenergic receptor	P07550	ADRB2
Shechuangzi	MOL000449	Stigmasterol	Beta-2 adrenergic receptor	P07550	ADRB2
Shechuangzi	MOL003584	Xanthoxylin N	Beta-2 adrenergic receptor	P07550	ADRB2
Shechuangzi	MOL003624	o-Isovalerylcolum bianetin	Beta-2 adrenergic receptor	P07550	ADRB2
Shechuangzi	MOL000358	beta-sitosterol	Beta-2 adrenergic receptor	P07550	ADRB2
Shechuangzi	MOL000358	beta-sitosterol	Neuronal acetylcholine receptor subunit alpha-2	Q15822	CHRNA2
Shechuangzi	MOL003605	(E)-2,3-bis(2-keto-7-methoxy-chromen-8-yl)acrolein	DNA topoisomerase 2-alpha	P11388	TOP2A
Shechuangzi	MOL003606	cniforin A	DNA topoisomerase 2-alpha	P11388	TOP2A
Shechuangzi	MOL003591	ar-curcumene	DNA topoisomerase 2-alpha	P11388	TOP2A
Shechuangzi	MOL003607	cniforin B	DNA topoisomerase 2-alpha	P11388	TOP2A
Shechuangzi	MOL003584	Xanthoxylin N	Sodium-dependent serotonin transporter	P31645	SLC6A4
Shechuangzi	MOL000358	beta-sitosterol	Sodium-dependent serotonin transporter	P31645	SLC6A4
Shechuangzi	MOL000358	beta-sitosterol	Mu-type opioid receptor	P35372	OPRM1
Shechuangzi	MOL003608	O-Acetylcolumbianetin	Mu-type opioid receptor	P35372	OPRM1
Shechuangzi	MOL003624	o-Isovalerylcolum bianetin	Mu-type opioid receptor	P35372	OPRM1
Shechuangzi	MOL003584	Xanthoxylin N	Mu-type opioid receptor	P35372	OPRM1
Shechuangzi	MOL003605	(E)-2,3-bis(2-keto-7-methoxy-chromen-8-yl)acrolein	Hepatocyte growth factor receptor	P08581	MET
Shechuangzi	MOL000358	beta-sitosterol	Serum paraoxonase/arylesterase 1	P27169	PON1
Shechuangzi	MOL003600	cnidimol B	Glycogen synthase kinase-3 beta	P49841	GSK3B
Shechuangzi	MOL003584	Xanthoxylin N	Heat shock protein HSP 90-alpha	P07900	HSP90AA1
Shechuangzi	MOL003606	cniforin A	Heat shock protein HSP 90-alpha	P07900	HSP90AA1
Shechuangzi	MOL003607	cniforin B	Heat shock protein HSP 90-alpha	P07900	HSP90AA1
Shechuangzi	MOL003605	(E)-2,3-bis(2-keto-7-methoxy-chromen-8-yl)acrolein	Heat shock protein HSP 90-alpha	P07900	HSP90AA1
Shechuangzi	MOL000358	beta-sitosterol	Heat shock protein HSP 90-alpha	P07900	HSP90AA1
Shechuangzi	MOL003624	o-Isovalerylcolum bianetin	Heat shock protein HSP 90-alpha	P07900	HSP90AA1
Shechuangzi	MOL002881	Diosmetin	Heat shock protein HSP 90-alpha	P07900	HSP90AA1
Shechuangzi	MOL003588	Prangenidin	Heat shock protein HSP 90-alpha	P07900	HSP90AA1
Shechuangzi	MOL001941	Ammidin	Amine oxidase [flavin-containing] B	P27338	MAOB
Shechuangzi	MOL000449	Stigmasterol	Amine oxidase [flavin-containing] B	P27338	MAOB
Shechuangzi	MOL000449	Stigmasterol	Amine oxidase [flavin-containing] A	P21397	MAOA
Shechuangzi	MOL000358	beta-sitosterol	Neuronal acetylcholine receptor subunit alpha-7	P36544	CHRNA7
Shechuangzi	MOL003624	o-Isovalerylcolum bianetin	Neuronal acetylcholine receptor subunit alpha-7	P36544	CHRNA7
Shechuangzi	MOL003584	Xanthoxylin N	Neuronal acetylcholine receptor subunit alpha-7	P36544	CHRNA7
Shechuangzi	MOL000449	Stigmasterol	Neuronal acetylcholine receptor subunit alpha-7	P36544	CHRNA7
Shechuangzi	MOL003608	O-Acetylcolumbianetin	Neuronal acetylcholine receptor subunit alpha-7	P36544	CHRNA7
Shechuangzi	MOL003588	Prangenidin	Serine/threonine-protein kinase Chk1	O14757	CHEK1
Shechuangzi	MOL003605	(E)-2,3-bis(2-keto-7-methoxy-chromen-8-yl)acrolein	cAMP-dependent protein kinase catalytic subunit alpha	P17612	PRKACA
Shechuangzi	MOL003617	isogosferol	cAMP-dependent protein kinase catalytic subunit alpha	P17612	PRKACA
Shechuangzi	MOL003584	Xanthoxylin N	cAMP-dependent protein kinase catalytic subunit alpha	P17612	PRKACA
Shechuangzi	MOL000358	beta-sitosterol	cAMP-dependent protein kinase catalytic subunit alpha	P17612	PRKACA
Shechuangzi	MOL000449	Stigmasterol	cAMP-dependent protein kinase catalytic subunit alpha	P17612	PRKACA
Shechuangzi	MOL002881	Diosmetin	cAMP-dependent protein kinase catalytic subunit alpha	P17612	PRKACA
Shechuangzi	MOL001941	Ammidin	cAMP-dependent protein kinase catalytic subunit alpha	P17612	PRKACA
Shechuangzi	MOL003588	Prangenidin	cAMP-dependent protein kinase catalytic subunit alpha	P17612	PRKACA
Shechuangzi	MOL003600	cnidimol B	Cyclin-A2	P20248	CCNA2
Shechuangzi	MOL003588	Prangenidin	Cyclin-A2	P20248	CCNA2
Shechuangzi	MOL003605	(E)-2,3-bis(2-keto-7-methoxy-chromen-8-yl)acrolein	Cyclin-A2	P20248	CCNA2
Shechuangzi	MOL003591	ar-curcumene	Nuclear receptor coactivator 2	Q15596	NCOA2
Shechuangzi	MOL000358	beta-sitosterol	Nuclear receptor coactivator 2	Q15596	NCOA2
Shechuangzi	MOL001510	24-epicampesterol	Nuclear receptor coactivator 2	Q15596	NCOA2
Shechuangzi	MOL002883	Ethyl oleate (NF)	Nuclear receptor coactivator 2	Q15596	NCOA2
Shechuangzi	MOL002881	Diosmetin	Nuclear receptor coactivator 2	Q15596	NCOA2
Shechuangzi	MOL001771	poriferast-5-en-3beta-ol	Nuclear receptor coactivator 2	Q15596	NCOA2
Shechuangzi	MOL000449	Stigmasterol	Nuclear receptor coactivator 2	Q15596	NCOA2
Shechuangzi	MOL003591	ar-curcumene	Nuclear receptor coactivator 1	Q15788	NCOA1
Shechuangzi	MOL002881	Diosmetin	Nuclear receptor coactivator 1	Q15788	NCOA1
Shechuangzi	MOL003605	(E)-2,3-bis(2-keto-7-methoxy-chromen-8-yl)acrolein	Nuclear receptor coactivator 1	Q15788	NCOA1
Shechuangzi	MOL000449	Stigmasterol	Nuclear receptor coactivator 1	Q15788	NCOA1
Shechuangzi	MOL003607	cniforin B	Nuclear receptor coactivator 1	Q15788	NCOA1
Shechuangzi	MOL003605	(E)-2,3-bis(2-keto-7-methoxy-chromen-8-yl)acrolein	cAMP and cAMP-inhibited cGMP 3',5'-cyclic phosphodiesterase 10A	Q9Y233	PDE10A
Shechuangzi	MOL000358	beta-sitosterol	Microtubule-associated protein 2	P11137	MAP2
Shechuangzi	MOL000358	beta-sitosterol	Apoptosis regulator BAX	Q07812	BAX
Shechuangzi	MOL000358	beta-sitosterol	Protein kinase C alpha type	P17252	PRKCA
Digupi	MOL001689	acacetin	Nitric oxide synthase, inducible	P35228	NOS2
Digupi	MOL001689	acacetin	Prostaglandin G/H synthase 1	P23219	PTGS1
Digupi	MOL000358	beta-sitosterol	Prostaglandin G/H synthase 1	P23219	PTGS1
Digupi	MOL000296	hederagenin	Prostaglandin G/H synthase 1	P23219	PTGS1
Digupi	MOL001645	Linoleyl acetate	Prostaglandin G/H synthase 1	P23219	PTGS1
Digupi	MOL000449	Stigmasterol	Prostaglandin G/H synthase 1	P23219	PTGS1
Digupi	MOL001552	OIN	D(1A) dopamine receptor	P21728	DRD1
Digupi	MOL000358	beta-sitosterol	D(1A) dopamine receptor	P21728	DRD1
Digupi	MOL000296	hederagenin	Muscarinic acetylcholine receptor M3	P20309	CHRM3
Digupi	MOL000358	beta-sitosterol	Muscarinic acetylcholine receptor M3	P20309	CHRM3
Digupi	MOL001552	OIN	Muscarinic acetylcholine receptor M3	P20309	CHRM3
Digupi	MOL002219	Atropine	Muscarinic acetylcholine receptor M3	P20309	CHRM3
Digupi	MOL002222	sugiol	Muscarinic acetylcholine receptor M3	P20309	CHRM3
Digupi	MOL000449	Stigmasterol	Muscarinic acetylcholine receptor M3	P20309	CHRM3
Digupi	MOL000358	beta-sitosterol	Potassium voltage-gated channel subfamily H member 2	Q12809	KCNH2
Digupi	MOL000449	Stigmasterol	Muscarinic acetylcholine receptor M1	P11229	CHRM1
Digupi	MOL002222	sugiol	Muscarinic acetylcholine receptor M1	P11229	CHRM1
Digupi	MOL002219	Atropine	Muscarinic acetylcholine receptor M1	P11229	CHRM1
Digupi	MOL001552	OIN	Muscarinic acetylcholine receptor M1	P11229	CHRM1
Digupi	MOL000296	hederagenin	Muscarinic acetylcholine receptor M1	P11229	CHRM1
Digupi	MOL000358	beta-sitosterol	Muscarinic acetylcholine receptor M1	P11229	CHRM1
Digupi	MOL001689	acacetin	Androgen receptor	P10275	AR
Digupi	MOL001552	OIN	Beta-1 adrenergic receptor	P08588	ADRB1
Digupi	MOL000449	Stigmasterol	Beta-1 adrenergic receptor	P08588	ADRB1
Digupi	MOL000358	beta-sitosterol	Sodium channel protein type 5 subunit alpha	Q14524	SCN5A
Digupi	MOL000296	hederagenin	Sodium channel protein type 5 subunit alpha	Q14524	SCN5A
Digupi	MOL002222	sugiol	Sodium channel protein type 5 subunit alpha	Q14524	SCN5A
Digupi	MOL000449	Stigmasterol	Sodium channel protein type 5 subunit alpha	Q14524	SCN5A
Digupi	MOL001689	acacetin	Apoptosis regulator Bcl-2	P10415	BCL2
Digupi	MOL000358	beta-sitosterol	Apoptosis regulator Bcl-2	P10415	BCL2
Digupi	MOL002219	Atropine	Muscarinic acetylcholine receptor M5	P08912	CHRM5
Digupi	MOL002222	sugiol	Muscarinic acetylcholine receptor M5	P08912	CHRM5
Digupi	MOL001552	OIN	Muscarinic acetylcholine receptor M5	P08912	CHRM5
Digupi	MOL002218	scopolin	Prostaglandin G/H synthase 2	P35354	PTGS2
Digupi	MOL000449	Stigmasterol	Prostaglandin G/H synthase 2	P35354	PTGS2
Digupi	MOL000296	hederagenin	Prostaglandin G/H synthase 2	P35354	PTGS2
Digupi	MOL002222	sugiol	Prostaglandin G/H synthase 2	P35354	PTGS2
Digupi	MOL001689	acacetin	Prostaglandin G/H synthase 2	P35354	PTGS2
Digupi	MOL000358	beta-sitosterol	Prostaglandin G/H synthase 2	P35354	PTGS2
Digupi	MOL001645	Linoleyl acetate	Prostaglandin G/H synthase 2	P35354	PTGS2
Digupi	MOL002219	Atropine	Alpha-2A adrenergic receptor	P08913	ADRA2A
Digupi	MOL000449	Stigmasterol	Alpha-2A adrenergic receptor	P08913	ADRA2A
Digupi	MOL001552	OIN	Alpha-2A adrenergic receptor	P08913	ADRA2A
Digupi	MOL002222	sugiol	Carbonic anhydrase 2	P00918	CA2
Digupi	MOL001552	OIN	Alpha-2C adrenergic receptor	P18825	ADRA2C
Digupi	MOL002222	sugiol	Muscarinic acetylcholine receptor M4	P08173	CHRM4
Digupi	MOL002219	Atropine	Muscarinic acetylcholine receptor M4	P08173	CHRM4
Digupi	MOL001552	OIN	Muscarinic acetylcholine receptor M4	P08173	CHRM4
Digupi	MOL000358	beta-sitosterol	Muscarinic acetylcholine receptor M4	P08173	CHRM4
Digupi	MOL000449	Stigmasterol	Retinoic acid receptor RXR-alpha	P19793	RXRA
Digupi	MOL001645	Linoleyl acetate	Retinoic acid receptor RXR-alpha	P19793	RXRA
Digupi	MOL000296	hederagenin	Retinoic acid receptor RXR-alpha	P19793	RXRA
Digupi	MOL002222	sugiol	Delta-type opioid receptor	P41143	OPRD1
Digupi	MOL001552	OIN	Delta-type opioid receptor	P41143	OPRD1
Digupi	MOL002219	Atropine	Delta-type opioid receptor	P41143	OPRD1
Digupi	MOL002222	sugiol	Acetylcholinesterase	P22303	ACHE
Digupi	MOL001552	OIN	Histamine H1 receptor	P35367	HRH1
Digupi	MOL000449	Stigmasterol	Sodium-dependent noradrenaline transporter	P23975	SLC6A2
Digupi	MOL002219	Atropine	Sodium-dependent noradrenaline transporter	P23975	SLC6A2
Digupi	MOL000296	hederagenin	Sodium-dependent noradrenaline transporter	P23975	SLC6A2
Digupi	MOL001552	OIN	Sodium-dependent noradrenaline transporter	P23975	SLC6A2
Digupi	MOL000358	beta-sitosterol	Alpha-1A adrenergic receptor	P35348	ADRA1A
Digupi	MOL002219	Atropine	Alpha-1A adrenergic receptor	P35348	ADRA1A
Digupi	MOL001552	OIN	Alpha-1A adrenergic receptor	P35348	ADRA1A
Digupi	MOL000449	Stigmasterol	Alpha-1A adrenergic receptor	P35348	ADRA1A
Digupi	MOL002222	sugiol	Alpha-1A adrenergic receptor	P35348	ADRA1A
Digupi	MOL000358	beta-sitosterol	Progesterone receptor	P06401	PGR
Digupi	MOL000449	Stigmasterol	Progesterone receptor	P06401	PGR
Digupi	MOL000953	CLR	Progesterone receptor	P06401	PGR
Digupi	MOL000296	hederagenin	Progesterone receptor	P06401	PGR
Digupi	MOL000358	beta-sitosterol	Muscarinic acetylcholine receptor M2	P08172	CHRM2
Digupi	MOL000296	hederagenin	Muscarinic acetylcholine receptor M2	P08172	CHRM2
Digupi	MOL002219	Atropine	Muscarinic acetylcholine receptor M2	P08172	CHRM2
Digupi	MOL001552	OIN	Muscarinic acetylcholine receptor M2	P08172	CHRM2
Digupi	MOL002222	sugiol	Muscarinic acetylcholine receptor M2	P08172	CHRM2
Digupi	MOL000449	Stigmasterol	Muscarinic acetylcholine receptor M2	P08172	CHRM2
Digupi	MOL001552	OIN	Alpha-2B adrenergic receptor	P18089	ADRA2B
Digupi	MOL000358	beta-sitosterol	Alpha-1B adrenergic receptor	P35368	ADRA1B
Digupi	MOL000296	hederagenin	Alpha-1B adrenergic receptor	P35368	ADRA1B
Digupi	MOL000449	Stigmasterol	Alpha-1B adrenergic receptor	P35368	ADRA1B
Digupi	MOL002219	Atropine	Alpha-1B adrenergic receptor	P35368	ADRA1B
Digupi	MOL001552	OIN	Alpha-1B adrenergic receptor	P35368	ADRA1B
Digupi	MOL002222	sugiol	Alpha-1B adrenergic receptor	P35368	ADRA1B
Digupi	MOL002218	scopolin	Tyrosine-protein phosphatase non-receptor type 1	P18031	PTPN1
Digupi	MOL000449	Stigmasterol	Sodium-dependent dopamine transporter	Q01959	SLC6A3
Digupi	MOL001552	OIN	Sodium-dependent dopamine transporter	Q01959	SLC6A3
Digupi	MOL002219	Atropine	Sodium-dependent dopamine transporter	Q01959	SLC6A3
Digupi	MOL000449	Stigmasterol	Mineralocorticoid receptor	P08235	NR3C2
Digupi	MOL000953	CLR	Mineralocorticoid receptor	P08235	NR3C2
Digupi	MOL000449	Stigmasterol	Beta-2 adrenergic receptor	P07550	ADRB2
Digupi	MOL001689	acacetin	Beta-2 adrenergic receptor	P07550	ADRB2
Digupi	MOL001552	OIN	Beta-2 adrenergic receptor	P07550	ADRB2
Digupi	MOL002222	sugiol	Beta-2 adrenergic receptor	P07550	ADRB2
Digupi	MOL000358	beta-sitosterol	Beta-2 adrenergic receptor	P07550	ADRB2
Digupi	MOL002219	Atropine	Beta-2 adrenergic receptor	P07550	ADRB2
Digupi	MOL002222	sugiol	Alpha-1D adrenergic receptor	P25100	ADRA1D
Digupi	MOL000358	beta-sitosterol	Neuronal acetylcholine receptor subunit alpha-2	Q15822	CHRNA2
Digupi	MOL001790	Linarin	DNA topoisomerase 2-alpha	P11388	TOP2A
Digupi	MOL000358	beta-sitosterol	Sodium-dependent serotonin transporter	P31645	SLC6A4
Digupi	MOL001552	OIN	Sodium-dependent serotonin transporter	P31645	SLC6A4
Digupi	MOL002219	Atropine	Sodium-dependent serotonin transporter	P31645	SLC6A4
Digupi	MOL001552	OIN	D(2) dopamine receptor	P14416	DRD2
Digupi	MOL002222	sugiol	D(2) dopamine receptor	P14416	DRD2
Digupi	MOL002219	Atropine	D(2) dopamine receptor	P14416	DRD2
Digupi	MOL002219	Atropine	Mu-type opioid receptor	P35372	OPRM1
Digupi	MOL002222	sugiol	Mu-type opioid receptor	P35372	OPRM1
Digupi	MOL001552	OIN	Mu-type opioid receptor	P35372	OPRM1
Digupi	MOL000358	beta-sitosterol	Mu-type opioid receptor	P35372	OPRM1
Digupi	MOL000358	beta-sitosterol	Serum paraoxonase/arylesterase 1	P27169	PON1
Digupi	MOL001689	acacetin	Heat shock protein HSP 90-alpha	P07900	HSP90AA1
Digupi	MOL000358	beta-sitosterol	Heat shock protein HSP 90-alpha	P07900	HSP90AA1
Digupi	MOL000449	Stigmasterol	Amine oxidase [flavin-containing] B	P27338	MAOB
Digupi	MOL000449	Stigmasterol	Amine oxidase [flavin-containing] A	P21397	MAOA
Digupi	MOL000358	beta-sitosterol	Neuronal acetylcholine receptor subunit alpha-7	P36544	CHRNA7
Digupi	MOL000449	Stigmasterol	Neuronal acetylcholine receptor subunit alpha-7	P36544	CHRNA7
Digupi	MOL002222	sugiol	Neuronal acetylcholine receptor subunit alpha-7	P36544	CHRNA7
Digupi	MOL001689	acacetin	Cellular tumor antigen p53	P04637	TP53
Digupi	MOL001689	acacetin	Serine/threonine-protein kinase Chk1	O14757	CHEK1
Digupi	MOL000358	beta-sitosterol	cAMP-dependent protein kinase catalytic subunit alpha	P17612	PRKACA
Digupi	MOL000449	Stigmasterol	cAMP-dependent protein kinase catalytic subunit alpha	P17612	PRKACA
Digupi	MOL001689	acacetin	cAMP-dependent protein kinase catalytic subunit alpha	P17612	PRKACA
Digupi	MOL000296	hederagenin	Glutamate receptor 2	P42262	GRIA2
Digupi	MOL001689	acacetin	Nuclear receptor coactivator 2	Q15596	NCOA2
Digupi	MOL000296	hederagenin	Nuclear receptor coactivator 2	Q15596	NCOA2
Digupi	MOL000953	CLR	Nuclear receptor coactivator 2	Q15596	NCOA2
Digupi	MOL000358	beta-sitosterol	Nuclear receptor coactivator 2	Q15596	NCOA2
Digupi	MOL000449	Stigmasterol	Nuclear receptor coactivator 2	Q15596	NCOA2
Digupi	MOL001645	Linoleyl acetate	Nuclear receptor coactivator 2	Q15596	NCOA2
Digupi	MOL000449	Stigmasterol	Nuclear receptor coactivator 1	Q15788	NCOA1
Digupi	MOL001689	acacetin	Nuclear receptor coactivator 1	Q15788	NCOA1
Digupi	MOL000358	beta-sitosterol	Microtubule-associated protein 2	P11137	MAP2
Digupi	MOL001689	acacetin	Apoptosis regulator BAX	Q07812	BAX
Digupi	MOL000358	beta-sitosterol	Apoptosis regulator BAX	Q07812	BAX
Digupi	MOL001689	acacetin	Cyclin-dependent kinase inhibitor 1	P38936	CDKN1A
Digupi	MOL000358	beta-sitosterol	Protein kinase C alpha type	P17252	PRKCA
Digupi	MOL001689	acacetin	Transcription factor p65	Q04206	RELA
Qianliguang	MOL010023	senkirkine	Prostaglandin G/H synthase 2	P35354	PTGS2
Qianliguang	MOL010023	senkirkine	Nuclear receptor coactivator 2	Q15596	NCOA2
Qianliguang	MOL000665	flemiphilippinin C	Prostaglandin G/H synthase 1	P23219	PTGS1
Wumei	MOL000422	kaempferol	Nitric oxide synthase, inducible	P35228	NOS2
Wumei	MOL000422	kaempferol	Prostaglandin G/H synthase 1	P23219	PTGS1
Wumei	MOL000422	kaempferol	Muscarinic acetylcholine receptor M1	P11229	CHRM1
Wumei	MOL000422	kaempferol	Androgen receptor	P10275	AR
Wumei	MOL000422	kaempferol	Peroxisome proliferator-activated receptor gamma	P37231	PPARG
Wumei	MOL000422	kaempferol	Apoptosis regulator Bcl-2	P10415	BCL2
Wumei	MOL000422	kaempferol	Prostaglandin G/H synthase 2	P35354	PTGS2
Wumei	MOL000422	kaempferol	Acetylcholinesterase	P22303	ACHE
Wumei	MOL000422	kaempferol	Sodium-dependent noradrenaline transporter	P23975	SLC6A2
Wumei	MOL000422	kaempferol	Progesterone receptor	P06401	PGR
Wumei	MOL000422	kaempferol	Muscarinic acetylcholine receptor M2	P08172	CHRM2
Wumei	MOL000422	kaempferol	Alpha-1B adrenergic receptor	P35368	ADRA1B
Wumei	MOL000422	kaempferol	Aldo-keto reductase family 1 member C3	P42330	AKR1C3
Wumei	MOL000422	kaempferol	DNA topoisomerase 2-alpha	P11388	TOP2A
Wumei	MOL000422	kaempferol	E-selectin	P16581	SELE
Wumei	MOL000422	kaempferol	Heat shock protein HSP 90-alpha	P07900	HSP90AA1
Wumei	MOL000422	kaempferol	cAMP-dependent protein kinase catalytic subunit alpha	P17612	PRKACA
Wumei	MOL000422	kaempferol	Mitogen-activated protein kinase 8	P45983	MAPK8
Wumei	MOL000422	kaempferol	Glutathione S-transferase Mu 1	P09488	GSTM1
Wumei	MOL000422	kaempferol	Aryl hydrocarbon receptor	P35869	AHR
Wumei	MOL000422	kaempferol	Nuclear receptor coactivator 2	Q15596	NCOA2
Wumei	MOL000422	kaempferol	Glutathione S-transferase Mu 2	P28161	GSTM2
Wumei	MOL000422	kaempferol	26S proteasome non-ATPase regulatory subunit 3	O43242	PSMD3
Wumei	MOL000422	kaempferol	Activator of 90 kDa heat shock protein ATPase homolog 1	O95433	AHSA1
Wumei	MOL000422	kaempferol	Antileukoproteinase	P03973	SLPI
Wumei	MOL000422	kaempferol	Apoptosis regulator BAX	Q07812	BAX
Wumei	MOL000422	kaempferol	Cytochrome P450 1A1	P04798	CYP1A1
Wumei	MOL000422	kaempferol	Cytochrome P450 1B1	Q16678	CYP1B1
Wumei	MOL000422	kaempferol	Hyaluronan synthase 2	Q92819	HAS2
Wumei	MOL000422	kaempferol	Inhibitor of nuclear factor kappa-B kinase subunit beta	O14920	IKBKB
Wumei	MOL000422	kaempferol	Intercellular adhesion molecule 1	P05362	ICAM1
Wumei	MOL000422	kaempferol	Nuclear receptor subfamily 1 group I member 2	O75469	NR1I2
Wumei	MOL000422	kaempferol	Nuclear receptor subfamily 1 group I member 3	Q14994	NR1I3
Wumei	MOL000422	kaempferol	Peroxisome proliferator-activated receptor gamma	P37231	PPARG
Wumei	MOL000422	kaempferol	RAC-alpha serine/threonine-protein kinase	P31749	AKT1
Wumei	MOL000422	kaempferol	Signal transducer and activator of transcription 1-alpha/beta	P42224	STAT1
Wumei	MOL000422	kaempferol	Solute carrier family 2, facilitated glucose transporter member 4	P14672	SLC2A4
Wumei	MOL000422	kaempferol	Transcription factor p65	Q04206	RELA
Wumei	MOL000422	kaempferol	Type I iodothyronine deiodinase	P49895	DIO1
Digupi	MOL001790	Linarin	DNA topoisomerase 2-alpha	P11388	TOP2A
Qianliguang	MOL000006	luteolin	Prostaglandin G/H synthase 1	P23219	PTGS1
Qianliguang	MOL000006	luteolin	Androgen receptor	P10275	AR
Qianliguang	MOL000006	luteolin	Prostaglandin G/H synthase 2	P35354	PTGS2
Qianliguang	MOL000006	luteolin	Epidermal growth factor receptor	P00533	EGFR
Qianliguang	MOL000006	luteolin	Hepatocyte growth factor receptor	P08581	MET
Qianliguang	MOL000006	luteolin	Interleukin-6	P05231	IL6
Qianliguang	MOL000006	luteolin	Mitogen-activated protein kinase 1	P28482	MAPK1
Qianliguang	MOL000006	luteolin	Interferon gamma	P01579	IFNG
Qianliguang	MOL000006	luteolin	Heat shock protein HSP 90-alpha	P07900	HSP90AA1
Qianliguang	MOL000006	luteolin	Cellular tumor antigen p53	P04637	TP53
Qianliguang	MOL000006	luteolin	cAMP-dependent protein kinase catalytic subunit alpha	P17612	PRKACA
Qianliguang	MOL000006	luteolin	DNA topoisomerase 1	P11387	TOP1
Qianliguang	MOL000006	luteolin	Retinoblastoma-associated protein	P06400	RB1
Qianliguang	MOL000006	luteolin	Nuclear receptor coactivator 2	Q15596	NCOA2
Qianliguang	MOL000006	luteolin	Interleukin-2	P60568	IL2
Qianliguang	MOL000006	luteolin	Adenylate cyclase type 2	Q08462	ADCY2
Qianliguang	MOL000006	luteolin	Baculoviral IAP repeat-containing protein 5	O15392	BIRC5
Qianliguang	MOL000006	luteolin	Bcl-2-like protein 1	Q07817	BCL2L1
Qianliguang	MOL000006	luteolin	Cyclin-dependent kinase inhibitor 1	P38936	CDKN1A
Qianliguang	MOL000006	luteolin	DNA topoisomerase 2-alpha	P11388	TOP2A
Qianliguang	MOL000006	luteolin	E3 ubiquitin-protein ligase Mdm2	Q00987	MDM2
Qianliguang	MOL000006	luteolin	G1/S-specific cyclin-D1	P24385	CCND1
Qianliguang	MOL000006	luteolin	G2/mitotic-specific cyclin-B1	P14635	CCNB1
Qianliguang	MOL000006	luteolin	Induced myeloid leukemia cell differentiation protein Mcl-1	Q07820	MCL1
Qianliguang	MOL000006	luteolin	Intercellular adhesion molecule 1	P05362	ICAM1
Qianliguang	MOL000006	luteolin	Interleukin-10	P22301	IL10
Qianliguang	MOL000006	luteolin	Interleukin-4	P05112	IL4
Qianliguang	MOL000006	luteolin	Kinetochore protein Nuf2	Q9BZD4	NUF2
Qianliguang	MOL000006	luteolin	NF-kappa-B inhibitor alpha	P25963	NFKBIA
Qianliguang	MOL000006	luteolin	Peroxisome proliferator-activated receptor gamma	P37231	PPARG
Qianliguang	MOL000006	luteolin	Proliferating cell nuclear antigen	P12004	PCNA
Qianliguang	MOL000006	luteolin	Prostaglandin E synthase	O14684	PTGES
Qianliguang	MOL000006	luteolin	RAC-alpha serine/threonine-protein kinase	P31749	AKT1
Qianliguang	MOL000006	luteolin	Receptor tyrosine-protein kinase erbB-2	P04626	ERBB2
Qianliguang	MOL000006	luteolin	Solute carrier family 2, facilitated glucose transporter member 4	P14672	SLC2A4
Qianliguang	MOL000006	luteolin	Transcription factor p65	Q04206	RELA
Qianliguang	MOL000006	luteolin	Tyrosinase	P14679	TYR
Wumei	MOL000098	quercetin	Prostaglandin G/H synthase 1	P23219	PTGS1
Wumei	MOL000098	quercetin	Potassium voltage-gated channel subfamily H member 2	Q12809	KCNH2
Wumei	MOL000098	quercetin	Androgen receptor	P10275	AR
Wumei	MOL000098	quercetin	Sodium channel protein type 5 subunit alpha	Q14524	SCN5A
Wumei	MOL000098	quercetin	Peroxisome proliferator-activated receptor gamma	P37231	PPARG
Wumei	MOL000098	quercetin	Apoptosis regulator Bcl-2	P10415	BCL2
Wumei	MOL000098	quercetin	Prostaglandin G/H synthase 2	P35354	PTGS2
Wumei	MOL000098	quercetin	Ornithine decarboxylase	P11926	ODC1
Wumei	MOL000098	quercetin	Retinoic acid receptor RXR-alpha	P19793	RXRA
Wumei	MOL000098	quercetin	Acetylcholinesterase	P22303	ACHE
Wumei	MOL000098	quercetin	Acetyl-CoA carboxylase 1	Q13085	ACACA
Wumei	MOL000098	quercetin	Beta-2 adrenergic receptor	P07550	ADRB2
Wumei	MOL000098	quercetin	DNA topoisomerase 2-alpha	P11388	TOP2A
Wumei	MOL000098	quercetin	Epidermal growth factor receptor	P00533	EGFR
Wumei	MOL000098	quercetin	Interleukin-6	P05231	IL6
Wumei	MOL000098	quercetin	Mitogen-activated protein kinase 1	P28482	MAPK1
Wumei	MOL000098	quercetin	Serum paraoxonase/arylesterase 1	P27169	PON1
Wumei	MOL000098	quercetin	Interferon gamma	P01579	IFNG
Wumei	MOL000098	quercetin	Interleukin-1 beta	P01584	IL1B
Wumei	MOL000098	quercetin	E-selectin	P16581	SELE
Wumei	MOL000098	quercetin	Gap junction alpha-1 protein	P17302	GJA1
Wumei	MOL000098	quercetin	Stromelysin-1	P08254	MMP3
Wumei	MOL000098	quercetin	Heat shock protein HSP 90-alpha	P07900	HSP90AA1
Wumei	MOL000098	quercetin	Thrombomodulin	P07204	THBD
Wumei	MOL000098	quercetin	Tissue factor	P13726	F3
Wumei	MOL000098	quercetin	Amine oxidase [flavin-containing] B	P27338	MAOB
Wumei	MOL000098	quercetin	Superoxide dismutase [Cu-Zn]	P00441	SOD1
Wumei	MOL000098	quercetin	Cellular tumor antigen p53	P04637	TP53
Wumei	MOL000098	quercetin	cAMP-dependent protein kinase catalytic subunit alpha	P17612	PRKACA
Wumei	MOL000098	quercetin	DNA topoisomerase 1	P11387	TOP1
Wumei	MOL000098	quercetin	Collagen alpha-1(III) chain	P02461	COL3A1
Wumei	MOL000098	quercetin	Retinoblastoma-associated protein	P06400	RB1
Wumei	MOL000098	quercetin	Glutathione S-transferase Mu 1	P09488	GSTM1
Wumei	MOL000098	quercetin	Aryl hydrocarbon receptor	P35869	AHR
Wumei	MOL000098	quercetin	Nuclear receptor coactivator 2	Q15596	NCOA2
Wumei	MOL000098	quercetin	Glutathione S-transferase Mu 2	P28161	GSTM2
Wumei	MOL000098	quercetin	Interleukin-2	P60568	IL2
Wumei	MOL000098	quercetin	26S proteasome non-ATPase regulatory subunit 3	O43242	PSMD3
Wumei	MOL000098	quercetin	Activator of 90 kDa heat shock protein ATPase homolog 1	O95433	AHSA1
Wumei	MOL000098	quercetin	Apoptosis regulator BAX	Q07812	BAX
Wumei	MOL000098	quercetin	Baculoviral IAP repeat-containing protein 5	O15392	BIRC5
Wumei	MOL000098	quercetin	Bcl-2-like protein 1	Q07817	BCL2L1
Wumei	MOL000098	quercetin	Caveolin-1	Q03135	CAV1
Wumei	MOL000098	quercetin	Claudin-4	O14493	CLDN4
Wumei	MOL000098	quercetin	C-X-C motif chemokine 11	O14625	CXCL11
Wumei	MOL000098	quercetin	Cyclin-dependent kinase inhibitor 1	P38936	CDKN1A
Wumei	MOL000098	quercetin	Cytochrome P450 1A1	P04798	CYP1A1
Wumei	MOL000098	quercetin	Cytochrome P450 1B1	Q16678	CYP1B1
Wumei	MOL000098	quercetin	DDB1- and CUL4-associated factor 5	Q96JK2	DCAF5
Wumei	MOL000098	quercetin	DNA topoisomerase 2-alpha	P11388	TOP2A
Wumei	MOL000098	quercetin	Dual oxidase 2	Q9NRD8	DUOX2
Wumei	MOL000098	quercetin	ETS domain-containing protein Elk-1	P19419	ELK1
Wumei	MOL000098	quercetin	G1/S-specific cyclin-D1	P24385	CCND1
Wumei	MOL000098	quercetin	G2/mitotic-specific cyclin-B1	P14635	CCNB1
Wumei	MOL000098	quercetin	Heat shock factor protein 1	Q00613	HSF1
Wumei	MOL000098	quercetin	Heat shock protein beta-1	P04792	HSPB1
Wumei	MOL000098	quercetin	Hexokinase-2	P52789	HK2
Wumei	MOL000098	quercetin	Homeobox protein Nkx-3.1	Q99801	NKX3-1
Wumei	MOL000098	quercetin	Hyaluronan synthase 2	Q92819	HAS2
Wumei	MOL000098	quercetin	Hypoxia-inducible factor 1-alpha	Q16665	HIF1A
Wumei	MOL000098	quercetin	Inhibitor of nuclear factor kappa-B kinase subunit alpha	O15111	CHUK
Wumei	MOL000098	quercetin	Insulin-like growth factor-binding protein 3	P17936	IGFBP3
Wumei	MOL000098	quercetin	Intercellular adhesion molecule 1	P05362	ICAM1
Wumei	MOL000098	quercetin	Interferon regulatory factor 1	P10914	IRF1
Wumei	MOL000098	quercetin	Interleukin-10	P22301	IL10
Wumei	MOL000098	quercetin	Interleukin-1 alpha	P01583	IL1A
Wumei	MOL000098	quercetin	Myc proto-oncogene protein	P01106	MYC
Wumei	MOL000098	quercetin	Neutrophil cytosol factor 1	P14598	NCF1
Wumei	MOL000098	quercetin	NF-kappa-B inhibitor alpha	P25963	NFKBIA
Wumei	MOL000098	quercetin	Nuclear factor erythroid 2-related factor 2	Q16236	NFE2L2
Wumei	MOL000098	quercetin	Nuclear receptor subfamily 1 group I member 2	O75469	NR1I2
Wumei	MOL000098	quercetin	Nuclear receptor subfamily 1 group I member 3	Q14994	NR1I3
Wumei	MOL000098	quercetin	Osteopontin	P10451	SPP1
Wumei	MOL000098	quercetin	Peroxisome proliferator-activated receptor alpha	Q07869	PPARA
Wumei	MOL000098	quercetin	Peroxisome proliferator-activated receptor delta	Q03181	PPARD
Wumei	MOL000098	quercetin	Peroxisome proliferator-activated receptor gamma	P37231	PPARG
Wumei	MOL000098	quercetin	Plasminogen activator inhibitor 1	P05121	SERPINE1
Wumei	MOL000098	quercetin	Procollagen C-endopeptidase enhancer 1	Q15113	PCOLCE
Wumei	MOL000098	quercetin	Protein CBFA2T1	Q06455	RUNX1T1
Wumei	MOL000098	quercetin	Protein kinase C alpha type	P17252	PRKCA
Wumei	MOL000098	quercetin	Protein kinase C beta type	P05771	PRKCB
Wumei	MOL000098	quercetin	Puromycin-sensitive aminopeptidase	P55786	NPEPPS
Wumei	MOL000098	quercetin	RAC-alpha serine/threonine-protein kinase	P31749	AKT1
Wumei	MOL000098	quercetin	RAF proto-oncogene serine/threonine-protein kinase	P04049	RAF1
Wumei	MOL000098	quercetin	Ras association domain-containing protein 1	Q9NS23	RASSF1
Wumei	MOL000098	quercetin	Ras GTPase-activating protein 1	P20936	RASA1
Wumei	MOL000098	quercetin	Receptor tyrosine-protein kinase erbB-2	P04626	ERBB2
Wumei	MOL000098	quercetin	Receptor tyrosine-protein kinase erbB-3	P21860	ERBB3
Wumei	MOL000098	quercetin	Runt-related transcription factor 2	Q13950	RUNX2
Wumei	MOL000098	quercetin	Serine/threonine-protein kinase Chk2	O96017	CHEK2
Wumei	MOL000098	quercetin	Signal transducer and activator of transcription 1-alpha/beta	P42224	STAT1
Wumei	MOL000098	quercetin	Solute carrier family 2, facilitated glucose transporter member 4	P14672	SLC2A4
Wumei	MOL000098	quercetin	Transcription factor E2F1	Q01094	E2F1
Wumei	MOL000098	quercetin	Transcription factor E2F2	Q14209	E2F2
Wumei	MOL000098	quercetin	Transcription factor p65	Q04206	RELA
Wumei	MOL000098	quercetin	Type I iodothyronine deiodinase	P49895	DIO1
