# Supplementary material for: Network pharmacology and molecular docking analysis on molecular targets and mechanisms of scar healing ointment in the treatment of hypertrophic scars
Source: Front Pharmacol. 2025 Aug 6;16:1511570. doi: 10.3389/fphar.2025.1511570 (PMC12364944; doi:10.3389/fphar.2025.1511570)
Supplement: Supplementary file 2 [file Table3.xlsx]

## Sheet: Sheet1
DisGeNet	GeneCards	OMIM	PharmGKB	TTD
TGFB1	JUN	ATAD3A	NTRK2	MIR155
JUN	WNT6	MIB2	NTRK1	MIR29b
WNT6	WNT2	PRDM16	NTRK3	CO
WNT2	SIRT1	KIF1B	BDNF	CCN2 messenger RNA
VEGFA	POMC	NPPB	IL6R
SIRT1	WNT5A	MFN2	AGT
IL6	TIMP1	PLA2G2E	MYH6
POMC	WNT7A	CAMK2N1	DMD
WNT5A	TGFBR1	HSPG2	CYBA
TIMP1	CTNNB1	TRIM63	EDN1
WNT7A	DCN	SLC9A1	GDNF
TGFBR1	IFNA1	PPT1	CXCL8
CTNNB1	WNT3	NEXN	BMP10
DCN	PTK2	DNAJB4	IL6ST
IFNA1	WNT4	LPAR3	LMCD1
WNT3	WNT1	AGL	GLRX3
PTK2	WNT3A	SARS1	CAMTA2
WNT4	ANGPT2	PTPN22	MSTN
WNT1	MIR21	NRAS	AKAP1
WNT3A	MC1R	CTSK	CAV3
AGT	COX1	ADAM15	P2RX4
H19	MMP1	RIT1	HDAC4
ANGPT2	ATAD3A	LMNA	CNTFR
IL10	PRDM16	CD244	IGF1
MIR21	KIF1B	NDUFS2	LIFR
MC1R	NPPB	NR1I3	CDNF
COX1	MFN2	MPZ	MANF
MMP1	PLA2G2E	MIR214	CNTF
PIK3CA	CAMK2N1	DARS2	NDNF
PIK3CG	HSPG2	MRPS14	NCF4
	TRIM63	TOR1AIP1	FLACC1
	SLC9A1	PRG4	ACE
	PPT1	PLA2G4A	SNTG1
	NEXN	TNNT2	NTF4
	DNAJB4	REN	SNTB1
	LPAR3	IL10	SNTB2
	AGL	KCNH1	C2CD6
	SARS1	SLC30A10	NENF
	PTPN22	OBSCN	SNTG2
	NRAS	ACTA1	GFRA2
	CTSK	AGT	CARF
	ADAM15	COA6	RAPH1
	RIT1	ACTN2	ARTN
	LMNA	AKT3	GFRA1
	CD244	MATN3	TEF
	NDUFS2	FKBP1B	SNTA1
	NR1I3	IFT172	SGCA
	MPZ	SOS1	CLCF1
	MIR214	LRPPRC	ADGRL3
	DARS2	EPAS1	STXBP2
	MRPS14	PPP1R21	IL6
	TOR1AIP1	SPRED2	SGCB
	PRG4	BMP10	CMT2E
	PLA2G4A	BOLA3	ALS2
	REN	POLR1A	SGCG
	KCNH1	COA5	SGCD
	SLC30A10	NEB	UTRN
	OBSCN	XIRP2	MTPN
	ACTA1	MAP3K20	CXCR2
	COA6	TTN	DAG1
	ACTN2	FSIP2	DMPK
	AKT3	FASTKD2	ELANE
	MATN3	IHH	CRHR2
	FKBP1B	DES	NTF3
	IFT172	SPEG	PLA2G1B
	SOS1	MRPL44	IFNG
	LRPPRC	HDAC4	CRHR1
	EPAS1	NDUFA10	ANGPTL8
	PPP1R21	PDCD1	NTF6G
	SPRED2	CAV3	NTF6B
	BOLA3	ATG7	NTF6A
	POLR1A	RAF1	LUZP6
	COA5	GLB1	DMWD
	NEB	CRTAP	PRAM1
	XIRP2	MYL3	NCF1C
	MAP3K20	PTH1R	TROAP
	TTN	COL7A1	DEFA3
	FSIP2	SLC25A20	LCN2
	FASTKD2	QRICH1	CXCL3
	IHH	GNAI2	IL17C
	SPEG	TNNC1	ADGRL2
	MRPL44	MITF	BEST4
	NDUFA10	ATP6V1A	TRO
	PDCD1	GSK3B	ADGRL4
	ATG7	KLF15	SSPN
	GLB1	ABTB1	MAGEE1
	CRTAP	ACAD9	PRG3
	PTH1R	MRPL3	PRTN3
	COL7A1	SLCO2A1	DRP2
	SLC25A20	KY	ADGRL1
	QRICH1	MRAS	MMP8
	GNAI2	MRPS22	BEST2
	TNNC1	GYG1	BEST3
	MITF	PIK3CA	CTF1
	ATP6V1A	KLHL24	FKRP
	GSK3B	OPA1	AOAH
	KLF15	IDUA	PTN
	ABTB1	FGFR3	MYO1F
	ACAD9	LETM1	ATN1
	MRPL3	CYTL1	SLC22A17
	SLCO2A1	EVC	SGCE
	KY	TAPT1	CKLF
	MRAS	LIAS	PLEKHG4
	MRPS22	CORIN	BEST1
	GYG1	ANTXR2	PPBP
	OPA1	PRKG2	S100A12
	IDUA	COQ2	SAA1
	FGFR3	IBSP	NCF1
	LETM1	PPP3CA	NCF2
	CYTL1	NFKB1	PGM5
	EVC	PPA2	MIB2
	TAPT1	HADH	PREX1
	LIAS	MYOZ2	STXBP3
	CORIN	FGF2	ANXA3
	ANTXR2	NOCT	ITGAM
	PRKG2	GAB1	NCF1B
	COQ2	SMAD1	ITGA1
	IBSP	POU4F2	CX3CL1
	PPP3CA	GATB	IL1B
	NFKB1	HPGD	FCER1G
	PPA2	SLC25A4	AZU1
	HADH	TLR3	VAMP7
	MYOZ2	SDHA	ITGB2
	FGF2	FBXL7	DTNA
	NOCT	ADAMTS12	EDN2
	GAB1	NNT	CCL2
	SMAD1	ITGA1	INPP5D
	POU4F2	NDUFS4	PRKCA
	GATB	OCLN	EDN3
	HPGD	SMN1	NGFR
	SLC25A4	HAPLN1	CD44
	TLR3	EDIL3	IKZF1
	SDHA	FNIP1	SYK
	FBXL7	SLC22A4	ADAM17
	ADAMTS12	SLC22A5	TGFB2
	NNT	SMAD5
	NDUFS4	KIF20A
	OCLN	PURA
	SMN1	NDUFA2
	HAPLN1	HDAC3
	EDIL3	FGF1
	FNIP1	SLC26A2
	SLC22A4	CSF1R
	SLC22A5	PDGFRB
	SMAD5	SPARC
	KIF20A	SGCD
	PURA	NPM1
	NDUFA2	FGF18
	HDAC3	FGFR4
	FGF1	B4GALT7
	SLC26A2	BMP6
	CSF1R	DHX16
	PDGFRB	VARS2
	SPARC	POU5F1
	NPM1	NFKBIL1
	FGF18	HLA-DRB1
	FGFR4	HLA-DQB1
	B4GALT7	PSMB8
	BMP6	ITPR3
	DHX16	CDKN1A
	VARS2	PRPH2
	POU5F1	SRF
	NFKBIL1	VEGFA
	HLA-DRB1	AARS2
	HLA-DQB1	RUNX2
	PSMB8	MLIP
	ITPR3	MTO1
	CDKN1A	COL12A1
	PRPH2	MYO6
	SRF	CYB5R4
	AARS2	MAP3K7
	RUNX2	NDUFAF4
	MLIP	FBXL4
	MTO1	QRSL1
	COL12A1	HDAC2
	MYO6	COL10A1
	CYB5R4	PLN
	MAP3K7
	NDUFAF4	CCN2
	FBXL4	EYA4
	QRSL1	TNFAIP3
	HDAC2	ADGRG6
	COL10A1	FBXO30
	PLN	ESR1
	EYA4	GTF2H5
	TNFAIP3	RAC1
	ADGRG6	PHF14
	FBXO30	FKBP14
	ESR1	EGFR
	GTF2H5	GUSB
	RAC1	YWHAG
	PHF14	CD36
	FKBP14	STEAP1
	EGFR	PIK3CG
	GUSB	DLD
	YWHAG	LMOD2
	CD36	FLNC
	STEAP1
	DLD
	LMOD2
	FLNC
	VEGFA
	IL10
	PIK3CG
	NTRK2
	NTRK1
	NTRK3
	BDNF
	IL6R
	DMD
	CYBA
	EDN1
	GDNF
	CXCL8
	IL6ST
	LMCD1
	GLRX3
	CAMTA2
	MSTN
	AKAP1
	P2RX4
	CNTFR
	IGF1
	LIFR
	CDNF
	MANF
	CNTF
	NDNF
	NCF4
	FLACC1
	SNTG1
	NTF4
	SNTB1
	SNTB2
	C2CD6
	NENF
	SNTG2
	GFRA2
	CARF
	RAPH1
	ARTN
	GFRA1
	TEF
	SNTA1
	SGCA
	CLCF1
	ADGRL3
	STXBP2
	SGCB
	CMT2E
	ALS2
	SGCG
	UTRN
	MTPN
	CXCR2
	DAG1
	DMPK
	ELANE
	CRHR2
	NTF3
	PLA2G1B
	IFNG
	CRHR1
	ANGPTL8
	NTF6G
	NTF6B
	NTF6A
	LUZP6
	DMWD
	PRAM1
	NCF1C
	TROAP
	DEFA3
	LCN2
	CXCL3
	IL17C
	ADGRL2
	BEST4
	TRO
	ADGRL4
	SSPN
	MAGEE1
	PRG3
	PRTN3
	DRP2
	ADGRL1
	MMP8
	BEST2
	BEST3
	CTF1
	FKRP
	AOAH
	PTN
	MYO1F
	ATN1
	SLC22A17
	SGCE
	CKLF
	PLEKHG4
	BEST1
	PPBP
	S100A12
	SAA1
	NCF1
	NCF2
	PGM5
	PREX1
	STXBP3
	ANXA3
	ITGAM
	NCF1B
	CX3CL1
	IL1B
	FCER1G
	AZU1
	VAMP7
	ITGB2
	DTNA
	EDN2
	CCL2
	INPP5D
	PRKCA
	EDN3
	NGFR
	CD44
	IKZF1
	SYK
	ADAM17
	TGFB2
	IL6
	MIB2
	BMP10
	HDAC4
	CAV3
	ITGA1
	SGCD
	AGT
	MIR155
	MIR29b
	CO
	MYH7
	MYBPC3
	TPM1
	ACTC1
	MYL2
	LOC126861897
	ILK
	PKP2
	DSP
	MAPK1
	DSG2
	DSC2
	GATA4
	TGFB1
	H19
	TNNT2
	DES
	RAF1
	MYL3
	KLHL24
	PIK3CA
	MYH6
	ACE
	CCN2
