# Supplementary material for: Network pharmacology and molecular docking analysis on molecular targets and mechanisms of scar healing ointment in the treatment of hypertrophic scars
Source: Front Pharmacol. 2025 Aug 6;16:1511570. doi: 10.3389/fphar.2025.1511570 (PMC12364944; doi:10.3389/fphar.2025.1511570)
Supplement: Supplementary file 3 [file Table6.xlsx]

## Sheet: Sheet1
ONTOLOGY	ID	Description	GeneRatio	BgRatio	pvalue	p.adjust	qvalue	geneID	Count
BP	GO:2001233	regulation of apoptotic signaling pathway	17/42	454/21261	4.62491e-18	1.3292e-14	4.94135e-15	AKT1/BCL2/CAV1/GSK3B/HIF1A/ICAM1/IL10/IL1A/IL1B/MCL1/MYC/NFE2L2/PTGS2/RAF1/SERPINE1/SOD1/TP53	17
BP	GO:2001234	negative regulation of apoptotic signaling pathway	13/42	279/21261	4.70132e-15	4.50387e-12	1.67433e-12	AKT1/BCL2/GSK3B/HIF1A/ICAM1/IL10/IL1A/IL1B/MCL1/NFE2L2/PTGS2/RAF1/SERPINE1	13
BP	GO:0006979	response to oxidative stress	15/42	450/21261	3.55769e-15	4.50387e-12	1.67433e-12	AKT1/BCL2/EGFR/HIF1A/IL1A/IL6/MAPK1/MAPK8/NCF1/NFE2L2/PCNA/PTGS1/PTGS2/SOD1/TP53	15
BP	GO:0000302	response to reactive oxygen species	12/42	221/21261	9.90633e-15	7.1177e-12	2.64603e-12	AKT1/BCL2/EGFR/HIF1A/IL1A/IL6/MAPK1/MAPK8/NCF1/NFE2L2/PCNA/SOD1	12
BP	GO:1901653	cellular response to peptide	14/42	415/21261	3.01445e-14	1.7327e-11	6.4414e-12	ADRB2/AKT1/CAV1/CCNA2/GJA1/GSK3B/ICAM1/IL1B/MAPK1/NFE2L2/PPARG/PRKCA/RAF1/TP53	14
BP	GO:0071453	cellular response to oxygen levels	11/42	181/21261	4.26571e-14	2.04328e-11	7.59596e-12	AKT1/BCL2/CAV1/CCNA2/HIF1A/MYC/NFE2L2/PPARD/PPARG/PTGS2/TP53	11
BP	GO:0062197	cellular response to chemical stress	13/42	352/21261	9.32467e-14	3.31343e-11	1.23178e-11	AKT1/CAV1/EGFR/HIF1A/IL6/MAPK1/MAPK8/NCF1/NFE2L2/PCNA/PTGS2/SOD1/TP53	13
BP	GO:0061614	miRNA transcription	9/42	89/21261	1.03761e-13	3.31343e-11	1.23178e-11	EGFR/ESR1/HIF1A/IL10/MYC/NR3C1/PPARD/PPARG/TP53	9
BP	GO:1902893	regulation of miRNA transcription	9/42	88/21261	9.33991e-14	3.31343e-11	1.23178e-11	EGFR/ESR1/HIF1A/IL10/MYC/NR3C1/PPARD/PPARG/TP53	9
BP	GO:2001242	regulation of intrinsic apoptotic signaling pathway	11/42	205/21261	1.68586e-13	4.44703e-11	1.6532e-11	AKT1/BCL2/CAV1/HIF1A/IL10/MCL1/MYC/NFE2L2/PTGS2/SOD1/TP53	11
BP	GO:0048545	response to steroid hormone	13/42	369/21261	1.70206e-13	4.44703e-11	1.6532e-11	BCL2/CAV1/CDKN1A/ESR1/IL10/IL6/MAOB/MAPK1/NR3C1/PCNA/PPARD/PTGS2/SPP1	13
BP	GO:0070482	response to oxygen levels	13/42	375/21261	2.09022e-13	5.00609e-11	1.86103e-11	AKT1/BCL2/CAV1/CCNA2/CDKN1A/HIF1A/IL1A/MYC/NFE2L2/PPARD/PPARG/PTGS2/TP53	13
BP	GO:0048732	gland development	14/42	489/21261	2.82707e-13	5.80357e-11	2.1575e-11	AKT1/BCL2/CAV1/CCND1/EGFR/ESR1/HIF1A/IL10/IL6/MAPK1/NR3C1/PCNA/RAF1/SOD1	14
BP	GO:0010038	response to metal ion	13/42	384/21261	2.82639e-13	5.80357e-11	2.1575e-11	AKT1/BCL2/CAV1/EGFR/HIF1A/IL1A/MAOB/MAPK1/MAPK8/NCF1/NFE2L2/PCNA/PTGS2	13
BP	GO:2000628	regulation of miRNA metabolic process	9/42	103/21261	4.01727e-13	7.69709e-11	2.86142e-11	EGFR/ESR1/HIF1A/IL10/MYC/NR3C1/PPARD/PPARG/TP53	9
BP	GO:0001890	placenta development	10/42	157/21261	4.33609e-13	7.7887e-11	2.89548e-11	AKT1/EGFR/HIF1A/IL10/MAPK1/PPARD/PPARG/PTGS2/SOD1/SPP1	10
BP	GO:0018105	peptidyl-serine phosphorylation	12/42	312/21261	6.02614e-13	1.01877e-10	3.78733e-11	AKT1/BCL2/CAV1/EGFR/GSK3B/IFNG/IL6/MAPK1/MAPK8/PRKCA/PTGS2/RAF1	12
BP	GO:0036294	cellular response to decreased oxygen levels	10/42	165/21261	7.15225e-13	1.14198e-10	4.24534e-11	AKT1/BCL2/CCNA2/HIF1A/MYC/NFE2L2/PPARD/PPARG/PTGS2/TP53	10
BP	GO:0140747	regulation of ncRNA transcription	9/42	112/21261	8.68478e-13	1.31369e-10	4.88369e-11	EGFR/ESR1/HIF1A/IL10/MYC/NR3C1/PPARD/PPARG/TP53	9
BP	GO:0018209	peptidyl-serine modification	12/42	325/21261	9.75229e-13	1.4014e-10	5.20978e-11	AKT1/BCL2/CAV1/EGFR/GSK3B/IFNG/IL6/MAPK1/MAPK8/PRKCA/PTGS2/RAF1	12
BP	GO:2001237	negative regulation of extrinsic apoptotic signaling pathway	9/42	116/21261	1.19825e-12	1.6399e-10	6.09638e-11	AKT1/BCL2/GSK3B/ICAM1/IL1A/IL1B/MCL1/RAF1/SERPINE1	9
BP	GO:0010586	miRNA metabolic process	9/42	124/21261	2.20535e-12	2.69728e-10	1.00272e-10	EGFR/ESR1/HIF1A/IL10/MYC/NR3C1/PPARD/PPARG/TP53	9
BP	GO:2001236	regulation of extrinsic apoptotic signaling pathway	10/42	185/21261	2.25242e-12	2.69728e-10	1.00272e-10	AKT1/BCL2/CAV1/GSK3B/ICAM1/IL1A/IL1B/MCL1/RAF1/SERPINE1	10
BP	GO:0036293	response to decreased oxygen levels	12/42	347/21261	2.10658e-12	2.69728e-10	1.00272e-10	AKT1/BCL2/CAV1/CCNA2/HIF1A/IL1A/MYC/NFE2L2/PPARD/PPARG/PTGS2/TP53	12
BP	GO:0097191	extrinsic apoptotic signaling pathway	11/42	266/21261	2.90445e-12	3.24989e-10	1.20816e-10	AKT1/BCL2/CAV1/GSK3B/ICAM1/IFNG/IL1A/IL1B/MCL1/RAF1/SERPINE1	11
BP	GO:0048771	tissue remodeling	10/42	190/21261	2.94005e-12	3.24989e-10	1.20816e-10	ADRB2/CAV1/GJA1/HIF1A/IL1A/IL6/PPARG/PRKCA/SPP1/TP53	10
BP	GO:0097193	intrinsic apoptotic signaling pathway	12/42	365/21261	3.81049e-12	4.05606e-10	1.50786e-10	AKT1/BCL2/CAV1/CDKN1A/HIF1A/IL10/MCL1/MYC/NFE2L2/PTGS2/SOD1/TP53	12
BP	GO:0007565	female pregnancy	10/42	198/21261	4.43589e-12	4.55312e-10	1.69264e-10	AKT1/BCL2/ESR1/GJA1/IL1B/PPARD/PTGS2/SOD1/SPP1/THBD	10
BP	GO:0042060	wound healing	13/42	485/21261	5.39257e-12	5.34422e-10	1.98674e-10	CAV1/CDKN1A/HIF1A/IL1A/IL6/KDR/NFE2L2/PPARD/PPARG/PRKCA/RAF1/SERPINE1/THBD	13
BP	GO:0034599	cellular response to oxidative stress	11/42	289/21261	7.12996e-12	6.62138e-10	2.46153e-10	AKT1/EGFR/HIF1A/IL6/MAPK1/MAPK8/NCF1/NFE2L2/PCNA/SOD1/TP53	11
BP	GO:0001503	ossification	13/42	496/21261	7.14206e-12	6.62138e-10	2.46153e-10	ADRB2/AKT1/BCL2/EGFR/GSK3B/HIF1A/IL6/MAPK1/NR1I3/PPARG/PTGS2/RUNX2/SPP1	13
BP	GO:0071456	cellular response to hypoxia	9/42	153/21261	1.48649e-11	1.31532e-09	4.88974e-10	BCL2/CCNA2/HIF1A/MYC/NFE2L2/PPARD/PPARG/PTGS2/TP53	9
BP	GO:0044703	multi-organism reproductive process	10/42	224/21261	1.51028e-11	1.31532e-09	4.88974e-10	AKT1/BCL2/ESR1/GJA1/IL1B/PPARD/PTGS2/SOD1/SPP1/THBD	10
BP	GO:0032496	response to lipopolysaccharide	12/42	412/21261	1.56457e-11	1.32252e-09	4.91651e-10	AKT1/IL10/IL1A/IL1B/IL6/MAOB/MAPK1/MAPK8/PRKCA/PTGS2/SERPINE1/THBD	12
BP	GO:0071216	cellular response to biotic stimulus	11/42	314/21261	1.74382e-11	1.43193e-09	5.32325e-10	AKT1/GSK3B/IL10/IL1A/IL1B/IL6/MAPK1/MAPK8/PRKCA/SERPINE1/TP53	11
BP	GO:0044706	multi-multicellular organism process	10/42	229/21261	1.87887e-11	1.49996e-09	5.57618e-10	AKT1/BCL2/ESR1/GJA1/IL1B/PPARD/PTGS2/SOD1/SPP1/THBD	10
BP	GO:0098781	ncRNA transcription	9/42	158/21261	1.98683e-11	1.54329e-09	5.73723e-10	EGFR/ESR1/HIF1A/IL10/MYC/NR3C1/PPARD/PPARG/TP53	9
BP	GO:1902895	positive regulation of miRNA transcription	7/42	59/21261	2.19358e-11	1.65904e-09	6.16755e-10	EGFR/HIF1A/IL10/MYC/NR3C1/PPARG/TP53	7
BP	GO:0009411	response to UV	9/42	161/21261	2.35376e-11	1.73454e-09	6.44823e-10	AKT1/BCL2/CCND1/CDKN1A/EGFR/MAPK8/MYC/PCNA/TP53	9
BP	GO:0050678	regulation of epithelial cell proliferation	12/42	431/21261	2.63973e-11	1.89664e-09	7.05085e-10	AKT1/CAV1/CCND1/EGFR/HIF1A/IL10/KDR/MYC/PPARD/PPARG/PRKCA/RUNX2	12
BP	GO:0001666	response to hypoxia	11/42	328/21261	2.78603e-11	1.95294e-09	7.26013e-10	BCL2/CAV1/CCNA2/HIF1A/IL1A/MYC/NFE2L2/PPARD/PPARG/PTGS2/TP53	11
BP	GO:0034614	cellular response to reactive oxygen species	9/42	168/21261	3.45171e-11	2.36196e-09	8.78067e-10	AKT1/EGFR/IL6/MAPK1/MAPK8/NCF1/NFE2L2/PCNA/SOD1	9
BP	GO:0002237	response to molecule of bacterial origin	12/42	446/21261	3.92194e-11	2.62131e-09	9.74484e-10	AKT1/IL10/IL1A/IL1B/IL6/MAOB/MAPK1/MAPK8/PRKCA/PTGS2/SERPINE1/THBD	12
BP	GO:0033138	positive regulation of peptidyl-serine phosphorylation	8/42	114/21261	5.40074e-11	3.52766e-09	1.31142e-09	AKT1/BCL2/CAV1/EGFR/IFNG/IL6/PTGS2/RAF1	8
BP	GO:0043434	response to peptide hormone	12/42	462/21261	5.89175e-11	3.76286e-09	1.39886e-09	AKT1/CAV1/CCNA2/GSK3B/IL10/IL1B/MAPK1/NFE2L2/PPARG/PRKCA/PTGS2/RAF1	12
BP	GO:0009314	response to radiation	12/42	465/21261	6.34828e-11	3.9663e-09	1.47449e-09	AKT1/BCL2/CCND1/CDKN1A/EGFR/HIF1A/IL1A/MAPK8/MYC/PCNA/THBD/TP53	12
BP	GO:0051347	positive regulation of transferase activity	12/42	467/21261	6.67022e-11	4.07877e-09	1.5163e-09	ADRB2/AKT1/CCND1/CDKN1A/EGFR/IFNG/IL1B/KDR/MAPK1/MYC/NCF1/PCNA	12
BP	GO:0008631	intrinsic apoptotic signaling pathway in response to oxidative stress	7/42	70/21261	7.58667e-11	4.44981e-09	1.65424e-09	AKT1/BCL2/HIF1A/IL10/MCL1/NFE2L2/SOD1	7
BP	GO:2000630	positive regulation of miRNA metabolic process	7/42	70/21261	7.58667e-11	4.44981e-09	1.65424e-09	EGFR/HIF1A/IL10/MYC/NR3C1/PPARG/TP53	7
BP	GO:0062012	regulation of small molecule metabolic process	11/42	362/21261	8.00141e-11	4.59921e-09	1.70977e-09	AKT1/CAV1/HIF1A/IFNG/IL1B/NR3C1/PPARD/PPARG/PTGS2/SOD1/TP53	11
BP	GO:0009410	response to xenobiotic stimulus	12/42	476/21261	8.31035e-11	4.68313e-09	1.74097e-09	BCL2/CCND1/CDKN1A/IL10/IL1B/MAOB/MYC/NFE2L2/PCNA/PTGS2/SOD1/TP53	12
BP	GO:0031099	regeneration	9/42	203/21261	1.8746e-10	1.03608e-08	3.85166e-09	BCL2/CCNA2/CCND1/CDKN1A/IL10/IL6/PCNA/PPARD/SPP1	9
BP	GO:0032091	negative regulation of protein binding	7/42	80/21261	1.98163e-10	1.07456e-08	3.99474e-09	ADRB2/AKT1/CAV1/CDKN1A/GSK3B/IL10/MAPK8	7
BP	GO:0010506	regulation of autophagy	11/42	401/21261	2.37437e-10	1.26369e-08	4.69782e-09	ADRB2/AKT1/BCL2/GSK3B/HIF1A/IFNG/IL10/KDR/MAPK8/MCL1/TP53	11
BP	GO:0051384	response to glucocorticoid	8/42	138/21261	2.51595e-10	1.3147e-08	4.88744e-09	BCL2/CDKN1A/IL10/IL6/MAOB/NR3C1/PCNA/PTGS2	8
BP	GO:1902175	regulation of oxidative stress-induced intrinsic apoptotic signaling pathway	6/42	48/21261	4.72432e-10	2.42459e-08	9.01351e-09	AKT1/HIF1A/IL10/MCL1/NFE2L2/SOD1	6
BP	GO:0033135	regulation of peptidyl-serine phosphorylation	8/42	150/21261	4.90075e-10	2.47101e-08	9.18608e-09	AKT1/BCL2/CAV1/EGFR/IFNG/IL6/PTGS2/RAF1	8
BP	GO:0050679	positive regulation of epithelial cell proliferation	9/42	232/21261	6.12359e-10	3.03434e-08	1.12803e-08	AKT1/CCND1/EGFR/HIF1A/IL10/KDR/MYC/PRKCA/RUNX2	9
BP	GO:0002064	epithelial cell development	9/42	233/21261	6.36067e-10	3.0984e-08	1.15184e-08	AKT1/CDKN1A/ESR1/GSK3B/HIF1A/ICAM1/IL1A/IL1B/KDR	9
BP	GO:0032768	regulation of monooxygenase activity	6/42	52/21261	7.79225e-10	3.73249e-08	1.38757e-08	AKT1/EGFR/HIF1A/IFNG/IL1A/IL1B	6
BP	GO:0071375	cellular response to peptide hormone stimulus	10/42	336/21261	7.99021e-10	3.76457e-08	1.39949e-08	AKT1/CAV1/CCNA2/GSK3B/IL1B/MAPK1/NFE2L2/PPARG/PRKCA/RAF1	10
BP	GO:0048145	regulation of fibroblast proliferation	7/42	98/21261	8.40843e-10	3.89771e-08	1.44899e-08	CAV1/CCNA2/CDKN1A/EGFR/ESR1/MYC/TP53	7
BP	GO:1904019	epithelial cell apoptotic process	8/42	162/21261	9.04514e-10	4.06183e-08	1.51e-08	BCL2/ESR1/ICAM1/IL10/IL6/KDR/NFE2L2/SERPINE1	8
BP	GO:0031960	response to corticosteroid	8/42	162/21261	9.04514e-10	4.06183e-08	1.51e-08	BCL2/CDKN1A/IL10/IL6/MAOB/NR3C1/PCNA/PTGS2	8
BP	GO:0009416	response to light stimulus	10/42	344/21261	1.00304e-09	4.43499e-08	1.64873e-08	AKT1/BCL2/CCND1/CDKN1A/EGFR/HIF1A/MAPK8/MYC/PCNA/TP53	10
BP	GO:0043523	regulation of neuron apoptotic process	9/42	255/21261	1.40811e-09	6.1317e-08	2.27948e-08	BCL2/CCND1/HIF1A/IL10/KDR/MCL1/NR3C1/SOD1/TP53	9
BP	GO:0019216	regulation of lipid metabolic process	10/42	370/21261	2.02386e-09	8.68144e-08	3.22736e-08	AKT1/CAV1/IFNG/IL1A/IL1B/NR3C1/PPARD/PPARG/PTGS2/SOD1	10
BP	GO:0033002	muscle cell proliferation	9/42	269/21261	2.25032e-09	9.51092e-08	3.53572e-08	AKT1/CDKN1A/GJA1/IFNG/IL10/IL6/PPARD/PPARG/PTGS2	9
BP	GO:0071222	cellular response to lipopolysaccharide	9/42	274/21261	2.64395e-09	1.10086e-07	4.0925e-08	AKT1/IL10/IL1A/IL1B/IL6/MAPK1/MAPK8/PRKCA/SERPINE1	9
BP	GO:0045765	regulation of angiogenesis	10/42	381/21261	2.68129e-09	1.10086e-07	4.0925e-08	HIF1A/IL10/IL1A/IL1B/IL6/KDR/NFE2L2/PPARG/PRKCA/SERPINE1	10
BP	GO:1901342	regulation of vasculature development	10/42	386/21261	3.03832e-09	1.22988e-07	4.57212e-08	HIF1A/IL10/IL1A/IL1B/IL6/KDR/NFE2L2/PPARG/PRKCA/SERPINE1	10
BP	GO:0048144	fibroblast proliferation	7/42	118/21261	3.11315e-09	1.24267e-07	4.61967e-08	CAV1/CCNA2/CDKN1A/EGFR/ESR1/MYC/TP53	7
BP	GO:0050999	regulation of nitric-oxide synthase activity	5/42	30/21261	3.23072e-09	1.27193e-07	4.72846e-08	AKT1/EGFR/HIF1A/IL1A/IL1B	5
BP	GO:0007566	embryo implantation	6/42	66/21261	3.40757e-09	1.30578e-07	4.8543e-08	GJA1/IL1B/PPARD/PTGS2/SOD1/SPP1	6
BP	GO:0046686	response to cadmium ion	6/42	66/21261	3.40757e-09	1.30578e-07	4.8543e-08	AKT1/EGFR/MAPK1/MAPK8/NCF1/PCNA	6
BP	GO:0048660	regulation of smooth muscle cell proliferation	8/42	192/21261	3.46866e-09	1.3117e-07	4.87631e-08	AKT1/CDKN1A/GJA1/IFNG/IL10/IL6/PPARG/PTGS2	8
BP	GO:0045766	positive regulation of angiogenesis	8/42	194/21261	3.76353e-09	1.38672e-07	5.15517e-08	HIF1A/IL10/IL1A/IL1B/KDR/NFE2L2/PRKCA/SERPINE1	8
BP	GO:1904018	positive regulation of vasculature development	8/42	194/21261	3.76353e-09	1.38672e-07	5.15517e-08	HIF1A/IL10/IL1A/IL1B/KDR/NFE2L2/PRKCA/SERPINE1	8
BP	GO:0010575	positive regulation of vascular endothelial growth factor production	5/42	31/21261	3.84643e-09	1.39932e-07	5.20203e-08	HIF1A/IL1A/IL1B/IL6/PTGS2	5
BP	GO:0071219	cellular response to molecule of bacterial origin	9/42	288/21261	4.08595e-09	1.44976e-07	5.38953e-08	AKT1/IL10/IL1A/IL1B/IL6/MAPK1/MAPK8/PRKCA/SERPINE1	9
BP	GO:0048659	smooth muscle cell proliferation	8/42	196/21261	4.07986e-09	1.44976e-07	5.38953e-08	AKT1/CDKN1A/GJA1/IFNG/IL10/IL6/PPARG/PTGS2	8
BP	GO:0051098	regulation of binding	9/42	290/21261	4.34011e-09	1.52116e-07	5.65496e-08	ADRB2/AKT1/CAV1/CDKN1A/GSK3B/IFNG/IL10/MAPK8/PPARG	9
BP	GO:0045428	regulation of nitric oxide biosynthetic process	6/42	70/21261	4.88887e-09	1.69285e-07	6.29322e-08	AKT1/CAV1/IFNG/IL10/IL1B/PTGS2	6
BP	GO:1905952	regulation of lipid localization	8/42	203/21261	5.37543e-09	1.83916e-07	6.83717e-08	AKT1/CAV1/IL1A/IL1B/IL6/PPARD/PPARG/SPP1	8
BP	GO:0080164	regulation of nitric oxide metabolic process	6/42	72/21261	5.80871e-09	1.96403e-07	7.30135e-08	AKT1/CAV1/IFNG/IL10/IL1B/PTGS2	6
BP	GO:1904035	regulation of epithelial cell apoptotic process	7/42	130/21261	6.13047e-09	2.04872e-07	7.61619e-08	BCL2/ESR1/ICAM1/IL6/KDR/NFE2L2/SERPINE1	7
BP	GO:2000273	positive regulation of signaling receptor activity	5/42	34/21261	6.27176e-09	2.07184e-07	7.70216e-08	ADRB2/HIF1A/IFNG/IL10/NCF1	5
BP	GO:0051100	negative regulation of binding	7/42	131/21261	6.46719e-09	2.11213e-07	7.85191e-08	ADRB2/AKT1/CAV1/CDKN1A/GSK3B/IL10/MAPK8	7
BP	GO:0031100	animal organ regeneration	6/42	74/21261	6.86733e-09	2.21173e-07	8.2222e-08	CCNA2/CCND1/CDKN1A/IL10/IL6/PCNA	6
BP	GO:0071900	regulation of protein serine/threonine kinase activity	9/42	306/21261	6.92609e-09	2.21173e-07	8.2222e-08	ADRB2/AKT1/CCNA2/CCND1/CDKN1A/EGFR/IFNG/IL1B/PPARG	9
BP	GO:0051402	neuron apoptotic process	9/42	307/21261	7.12521e-09	2.25032e-07	8.36564e-08	BCL2/CCND1/HIF1A/IL10/KDR/MCL1/NR3C1/SOD1/TP53	9
BP	GO:0061180	mammary gland epithelium development	6/42	78/21261	9.46639e-09	2.95722e-07	1.09936e-07	AKT1/CCND1/ESR1/HIF1A/MAPK1/NR3C1	6
BP	GO:1901654	response to ketone	8/42	219/21261	9.73967e-09	3.00987e-07	1.11893e-07	AKT1/CAV1/CDKN1A/MAOB/NCF1/NR3C1/PCNA/SPP1	8
BP	GO:0043536	positive regulation of blood vessel endothelial cell migration	6/42	80/21261	1.10429e-08	3.37631e-07	1.25516e-07	AKT1/HIF1A/KDR/NFE2L2/PRKCA/PTGS2	6
BP	GO:0010469	regulation of signaling receptor activity	7/42	143/21261	1.19034e-08	3.60109e-07	1.33872e-07	ADRB2/HIF1A/IFNG/IL10/NCF1/PPARG/SERPINE1	7
BP	GO:0097192	extrinsic apoptotic signaling pathway in absence of ligand	6/42	83/21261	1.38102e-08	4.09181e-07	1.52115e-07	AKT1/BCL2/GSK3B/IL1A/IL1B/MCL1	6
BP	GO:0038034	signal transduction in absence of ligand	6/42	83/21261	1.38102e-08	4.09181e-07	1.52115e-07	AKT1/BCL2/GSK3B/IL1A/IL1B/MCL1	6
BP	GO:0006809	nitric oxide biosynthetic process	6/42	85/21261	1.59556e-08	4.67924e-07	1.73953e-07	AKT1/CAV1/IFNG/IL10/IL1B/PTGS2	6
BP	GO:0030879	mammary gland development	7/42	152/21261	1.81746e-08	5.27613e-07	1.96142e-07	AKT1/CAV1/CCND1/ESR1/HIF1A/MAPK1/NR3C1	7
BP	GO:0043393	regulation of protein binding	7/42	155/21261	2.08062e-08	5.97969e-07	2.22297e-07	ADRB2/AKT1/CAV1/CDKN1A/GSK3B/IL10/MAPK8	7
BP	GO:0071276	cellular response to cadmium ion	5/42	43/21261	2.14149e-08	6.09371e-07	2.26536e-07	AKT1/EGFR/MAPK1/MAPK8/NCF1	5
BP	GO:0045834	positive regulation of lipid metabolic process	7/42	156/21261	2.17522e-08	6.12899e-07	2.27848e-07	AKT1/IFNG/IL1A/IL1B/PPARD/PPARG/PTGS2	7
BP	GO:0071241	cellular response to inorganic substance	8/42	244/21261	2.26148e-08	6.18999e-07	2.30115e-07	AKT1/CCNA2/EGFR/MAPK1/MAPK8/NCF1/NFE2L2/PTGS2	8
BP	GO:0046209	nitric oxide metabolic process	6/42	90/21261	2.25499e-08	6.18999e-07	2.30115e-07	AKT1/CAV1/IFNG/IL10/IL1B/PTGS2	6
BP	GO:0051341	regulation of oxidoreductase activity	6/42	90/21261	2.25499e-08	6.18999e-07	2.30115e-07	AKT1/EGFR/HIF1A/IFNG/IL1A/IL1B	6
BP	GO:0062013	positive regulation of small molecule metabolic process	7/42	158/21261	2.37539e-08	6.44044e-07	2.39426e-07	AKT1/HIF1A/IFNG/IL1B/PPARD/PPARG/PTGS2	7
BP	GO:2001057	reactive nitrogen species metabolic process	6/42	91/21261	2.41065e-08	6.47497e-07	2.4071e-07	AKT1/CAV1/IFNG/IL10/IL1B/PTGS2	6
BP	GO:0051348	negative regulation of transferase activity	8/42	252/21261	2.90483e-08	7.73007e-07	2.87368e-07	AKT1/CAV1/CDKN1A/GSK3B/IFNG/IL1B/PPARG/TP53	8
BP	GO:1901522	positive regulation of transcription from RNA polymerase II promoter involved in cellular response to chemical stimulus	4/42	17/21261	3.07216e-08	8.10035e-07	3.01134e-07	HIF1A/NFE2L2/RUNX2/TP53	4
BP	GO:0009743	response to carbohydrate	8/42	255/21261	3.18384e-08	8.31851e-07	3.09244e-07	HIF1A/ICAM1/IL1A/IL1B/NCF1/PTGS2/RAF1/RUNX2	8
BP	GO:0071496	cellular response to external stimulus	9/42	369/21261	3.4873e-08	9.02928e-07	3.35667e-07	BCL2/CDKN1A/IL1B/MAPK1/MAPK8/NFE2L2/PPARD/PTGS2/TP53	9
BP	GO:0043535	regulation of blood vessel endothelial cell migration	7/42	170/21261	3.93484e-08	1.00077e-06	3.72041e-07	AKT1/HIF1A/KDR/NFE2L2/PPARG/PRKCA/PTGS2	7
BP	GO:0048863	stem cell differentiation	8/42	262/21261	3.92634e-08	1.00077e-06	3.72041e-07	BCL2/ESR1/GSK3B/HIF1A/MAPK1/NFE2L2/RUNX2/TP53	8
BP	GO:0072593	reactive oxygen species metabolic process	8/42	263/21261	4.04372e-08	1.01944e-06	3.78982e-07	BCL2/CDKN1A/HIF1A/MAOB/NCF1/NFE2L2/SOD1/TP53	8
BP	GO:0033674	positive regulation of kinase activity	9/42	380/21261	4.48539e-08	1.12096e-06	4.1672e-07	ADRB2/AKT1/CCND1/CDKN1A/EGFR/IFNG/IL1B/KDR/NCF1	9
BP	GO:0000082	G1/S transition of mitotic cell cycle	8/42	267/21261	4.54406e-08	1.12583e-06	4.18532e-07	AKT1/BCL2/CCNA2/CCND1/CDKN1A/EGFR/MYC/TP53	8
BP	GO:2001240	negative regulation of extrinsic apoptotic signaling pathway in absence of ligand	5/42	50/21261	4.66595e-08	1.13644e-06	4.22475e-07	AKT1/BCL2/IL1A/IL1B/MCL1	5
BP	GO:1901099	negative regulation of signal transduction in absence of ligand	5/42	50/21261	4.66595e-08	1.13644e-06	4.22475e-07	AKT1/BCL2/IL1A/IL1B/MCL1	5
BP	GO:0019217	regulation of fatty acid metabolic process	6/42	103/21261	5.08162e-08	1.22727e-06	4.56244e-07	AKT1/CAV1/IL1B/PPARD/PPARG/PTGS2	6
BP	GO:0010821	regulation of mitochondrion organization	7/42	179/21261	5.60879e-08	1.3433e-06	4.99379e-07	AKT1/GSK3B/HIF1A/KDR/MAPK8/PPARG/TP53	7
BP	GO:0010631	epithelial cell migration	9/42	399/21261	6.80501e-08	1.60308e-06	5.95953e-07	AKT1/HIF1A/IFNG/KDR/NFE2L2/PPARD/PPARG/PRKCA/PTGS2	9
BP	GO:0010634	positive regulation of epithelial cell migration	7/42	184/21261	6.77485e-08	1.60308e-06	5.95953e-07	AKT1/HIF1A/IFNG/KDR/NFE2L2/PRKCA/PTGS2	7
BP	GO:0010332	response to gamma radiation	5/42	54/21261	6.92419e-08	1.6179e-06	6.01459e-07	BCL2/CDKN1A/IL1A/MYC/TP53	5
BP	GO:0090132	epithelium migration	9/42	402/21261	7.25374e-08	1.68123e-06	6.25004e-07	AKT1/HIF1A/IFNG/KDR/NFE2L2/PPARD/PPARG/PRKCA/PTGS2	9
BP	GO:0048146	positive regulation of fibroblast proliferation	5/42	55/21261	7.60556e-08	1.74867e-06	6.50075e-07	CCNA2/CDKN1A/EGFR/ESR1/MYC	5
BP	GO:0090130	tissue migration	9/42	407/21261	8.05919e-08	1.83826e-06	6.83382e-07	AKT1/HIF1A/IFNG/KDR/NFE2L2/PPARD/PPARG/PRKCA/PTGS2	9
BP	GO:0001936	regulation of endothelial cell proliferation	7/42	193/21261	9.39264e-08	2.12555e-06	7.9018e-07	AKT1/CAV1/HIF1A/IL10/KDR/PPARG/PRKCA	7
BP	GO:0032355	response to estradiol	6/42	116/21261	1.03479e-07	2.32342e-06	8.63741e-07	CCNA2/EGFR/ESR1/IL10/PCNA/PTGS2	6
BP	GO:0044843	cell cycle G1/S phase transition	8/42	300/21261	1.11403e-07	2.48195e-06	9.22675e-07	AKT1/BCL2/CCNA2/CCND1/CDKN1A/EGFR/MYC/TP53	8
BP	GO:0010574	regulation of vascular endothelial growth factor production	5/42	60/21261	1.18541e-07	2.62066e-06	9.74242e-07	HIF1A/IL1A/IL1B/IL6/PTGS2	5
BP	GO:0043534	blood vessel endothelial cell migration	7/42	200/21261	1.19781e-07	2.62787e-06	9.76923e-07	AKT1/HIF1A/KDR/NFE2L2/PPARG/PRKCA/PTGS2	7
BP	GO:0046890	regulation of lipid biosynthetic process	7/42	201/21261	1.23924e-07	2.69816e-06	1.00305e-06	AKT1/IFNG/IL1A/IL1B/NR3C1/PTGS2/SOD1	7
BP	GO:0060135	maternal process involved in female pregnancy	5/42	61/21261	1.28937e-07	2.74494e-06	1.02044e-06	AKT1/ESR1/PPARD/PTGS2/SPP1	5
BP	GO:2001239	regulation of extrinsic apoptotic signaling pathway in absence of ligand	5/42	61/21261	1.28937e-07	2.74494e-06	1.02044e-06	AKT1/BCL2/IL1A/IL1B/MCL1	5
BP	GO:0009266	response to temperature stimulus	7/42	202/21261	1.28187e-07	2.74494e-06	1.02044e-06	ADRB2/AKT1/CDKN1A/GSK3B/IL1A/PTGS2/SOD1	7
BP	GO:0031649	heat generation	4/42	24/21261	1.35796e-07	2.86969e-06	1.06682e-06	ADRB2/IL1A/IL1B/PTGS2	4
BP	GO:0060249	anatomical structure homeostasis	8/42	310/21261	1.43194e-07	2.98217e-06	1.10863e-06	ADRB2/BCL2/GJA1/IL6/PRKCA/PTGS2/SOD1/SPP1	8
BP	GO:0001894	tissue homeostasis	8/42	310/21261	1.43194e-07	2.98217e-06	1.10863e-06	ADRB2/BCL2/GJA1/IL6/PRKCA/PTGS2/SOD1/SPP1	8
BP	GO:0015908	fatty acid transport	6/42	123/21261	1.46693e-07	3.01286e-06	1.12004e-06	AKT1/IL1A/IL1B/PPARD/PPARG/PTGS2	6
BP	GO:0045860	positive regulation of protein kinase activity	8/42	311/21261	1.46764e-07	3.01286e-06	1.12004e-06	ADRB2/AKT1/CCND1/CDKN1A/EGFR/IFNG/IL1B/NCF1	8
BP	GO:0010623	programmed cell death involved in cell development	4/42	25/21261	1.61431e-07	3.29044e-06	1.22323e-06	BCL2/IL1A/IL1B/SOD1	4
BP	GO:1904036	negative regulation of epithelial cell apoptotic process	5/42	64/21261	1.6453e-07	3.33e-06	1.23794e-06	BCL2/ICAM1/KDR/NFE2L2/SERPINE1	5
BP	GO:2001243	negative regulation of intrinsic apoptotic signaling pathway	6/42	126/21261	1.6928e-07	3.40218e-06	1.26477e-06	AKT1/BCL2/HIF1A/IL10/NFE2L2/PTGS2	6
BP	GO:0010632	regulation of epithelial cell migration	8/42	318/21261	1.73969e-07	3.47213e-06	1.29078e-06	AKT1/HIF1A/IFNG/KDR/NFE2L2/PPARG/PRKCA/PTGS2	8
BP	GO:0071248	cellular response to metal ion	7/42	213/21261	1.83869e-07	3.64441e-06	1.35483e-06	AKT1/EGFR/MAPK1/MAPK8/NCF1/NFE2L2/PTGS2	7
BP	GO:2001244	positive regulation of intrinsic apoptotic signaling pathway	5/42	66/21261	1.92292e-07	3.78525e-06	1.40718e-06	CAV1/MCL1/MYC/SOD1/TP53	5
BP	GO:0001935	endothelial cell proliferation	7/42	215/21261	1.95916e-07	3.83036e-06	1.42395e-06	AKT1/CAV1/HIF1A/IL10/KDR/PPARG/PRKCA	7
BP	GO:0008637	apoptotic mitochondrial changes	6/42	130/21261	2.03777e-07	3.95712e-06	1.47108e-06	AKT1/BCL2/GSK3B/MAPK8/MCL1/TP53	6
BP	GO:0071887	leukocyte apoptotic process	6/42	131/21261	2.13248e-07	4.08582e-06	1.51892e-06	AKT1/BCL2/HIF1A/IL10/IL6/TP53	6
BP	GO:0009408	response to heat	6/42	131/21261	2.13248e-07	4.08582e-06	1.51892e-06	AKT1/CDKN1A/GSK3B/IL1A/PTGS2/SOD1	6
BP	GO:0060333	type II interferon-mediated signaling pathway	4/42	27/21261	2.23322e-07	4.2505e-06	1.58014e-06	IFNG/PPARG/RAF1/TP53	4
BP	GO:2000278	regulation of DNA biosynthetic process	6/42	135/21261	2.54828e-07	4.81826e-06	1.79121e-06	CCNA2/CDKN1A/MAPK1/MYC/PCNA/TP53	6
BP	GO:0010595	positive regulation of endothelial cell migration	6/42	136/21261	2.66202e-07	4.99459e-06	1.85676e-06	AKT1/HIF1A/KDR/NFE2L2/PRKCA/PTGS2	6
BP	GO:0051251	positive regulation of lymphocyte activation	9/42	469/21261	2.67629e-07	4.99459e-06	1.85676e-06	AKT1/BCL2/CAV1/CDKN1A/IFNG/IL10/IL1A/IL1B/IL6	9
BP	GO:0002065	columnar/cuboidal epithelial cell differentiation	6/42	137/21261	2.77989e-07	5.12378e-06	1.90479e-06	AKT1/CAV1/CDKN1A/GSK3B/HIF1A/SERPINE1	6
BP	GO:0010573	vascular endothelial growth factor production	5/42	71/21261	2.78118e-07	5.12378e-06	1.90479e-06	HIF1A/IL1A/IL1B/IL6/PTGS2	5
BP	GO:0051222	positive regulation of protein transport	8/42	340/21261	2.89533e-07	5.30012e-06	1.97034e-06	GSK3B/HIF1A/IFNG/IL1A/IL1B/MAPK8/PPARG/PTGS2	8
BP	GO:0034284	response to monosaccharide	7/42	231/21261	3.18583e-07	5.79499e-06	2.15431e-06	HIF1A/ICAM1/IL1A/NCF1/PTGS2/RAF1/RUNX2	7
BP	GO:0022612	gland morphogenesis	6/42	141/21261	3.29517e-07	5.94442e-06	2.20986e-06	BCL2/CAV1/EGFR/ESR1/IL6/NR3C1	6
BP	GO:0030098	lymphocyte differentiation	9/42	481/21261	3.30935e-07	5.94442e-06	2.20986e-06	BCL2/IFNG/IL10/IL1A/IL1B/IL6/RUNX2/SOD1/TP53	9
BP	GO:0048638	regulation of developmental growth	8/42	348/21261	3.45424e-07	6.16613e-06	2.29228e-06	ADRB2/AKT1/BCL2/CDKN1A/GSK3B/PPARD/SOD1/SPP1	8
BP	GO:0030217	T cell differentiation	8/42	350/21261	3.6076e-07	6.40016e-06	2.37928e-06	BCL2/IFNG/IL1A/IL1B/IL6/RUNX2/SOD1/TP53	8
BP	GO:0010212	response to ionizing radiation	6/42	145/21261	3.88644e-07	6.85254e-06	2.54746e-06	BCL2/CDKN1A/IL1A/MYC/THBD/TP53	6
BP	GO:1902042	negative regulation of extrinsic apoptotic signaling pathway via death domain receptors	4/42	31/21261	3.98104e-07	6.97653e-06	2.59355e-06	GSK3B/ICAM1/RAF1/SERPINE1	4
BP	GO:0046879	hormone secretion	8/42	355/21261	4.01682e-07	6.99657e-06	2.601e-06	GJA1/HIF1A/IFNG/IL1B/IL6/PPARG/RAF1/SPP1	8
BP	GO:1904951	positive regulation of establishment of protein localization	8/42	359/21261	4.37226e-07	7.54612e-06	2.8053e-06	GSK3B/HIF1A/IFNG/IL1A/IL1B/MAPK8/PPARG/PTGS2	8
BP	GO:0010565	regulation of cellular ketone metabolic process	6/42	148/21261	4.38483e-07	7.54612e-06	2.8053e-06	AKT1/CAV1/IL1B/PPARD/PPARG/PTGS2	6
BP	GO:0048568	embryonic organ development	9/42	500/21261	4.57848e-07	7.83248e-06	2.91175e-06	AKT1/EGFR/HIF1A/IL10/KDR/MAPK1/RUNX2/SOD1/TP53	9
BP	GO:0035270	endocrine system development	6/42	150/21261	4.74535e-07	8.06991e-06	3.00002e-06	AKT1/GSK3B/IL6/MAPK1/NR3C1/RAF1	6
MF	GO:0098531	ligand-activated transcription factor activity	5/42	57/21059	9.56702e-08	8.48039e-06	3.0069e-06	ESR1/NR1I3/NR3C1/PPARD/PPARG	5
MF	GO:0004879	nuclear receptor activity	5/42	57/21059	9.56702e-08	8.48039e-06	3.0069e-06	ESR1/NR1I3/NR3C1/PPARD/PPARG	5
MF	GO:0001221	transcription coregulator binding	6/42	120/21059	1.33901e-07	8.48039e-06	3.0069e-06	ESR1/HIF1A/MYC/NFE2L2/PPARD/PPARG	6
BP	GO:0009914	hormone transport	8/42	366/21261	5.05933e-07	8.55325e-06	3.17971e-06	GJA1/HIF1A/IFNG/IL1B/IL6/PPARG/RAF1/SPP1	8
BP	GO:0071902	positive regulation of protein serine/threonine kinase activity	6/42	153/21261	5.33147e-07	8.96061e-06	3.33114e-06	ADRB2/AKT1/CCND1/EGFR/IFNG/IL1B	6
BP	GO:0010822	positive regulation of mitochondrion organization	5/42	81/21261	5.39416e-07	9.01326e-06	3.35071e-06	GSK3B/HIF1A/KDR/MAPK8/TP53	5
BP	GO:0045787	positive regulation of cell cycle	8/42	370/21261	5.49199e-07	9.12368e-06	3.39177e-06	AKT1/BIRC5/CCND1/EGFR/IL10/IL1A/IL1B/PRKCA	8
BP	GO:0010594	regulation of endothelial cell migration	7/42	251/21261	5.57547e-07	9.20914e-06	3.42353e-06	AKT1/HIF1A/KDR/NFE2L2/PPARG/PRKCA/PTGS2	7
BP	GO:0072577	endothelial cell apoptotic process	5/42	82/21261	5.73609e-07	9.4203e-06	3.50204e-06	ICAM1/IL10/KDR/NFE2L2/SERPINE1	5
BP	GO:0043276	anoikis	4/42	35/21261	6.58694e-07	1.06353e-05	3.95372e-06	AKT1/BCL2/CAV1/MCL1	4
BP	GO:1902176	negative regulation of oxidative stress-induced intrinsic apoptotic signaling pathway	4/42	35/21261	6.58694e-07	1.06353e-05	3.95372e-06	AKT1/HIF1A/IL10/NFE2L2	4
BP	GO:0032770	positive regulation of monooxygenase activity	4/42	35/21261	6.58694e-07	1.06353e-05	3.95372e-06	AKT1/HIF1A/IFNG/IL1B	4
BP	GO:0051403	stress-activated MAPK cascade	7/42	260/21261	7.06313e-07	1.13405e-05	4.21586e-06	EGFR/IL1A/IL1B/MAPK1/MAPK8/MYC/NCF1	7
BP	GO:0042063	gliogenesis	8/42	384/21261	7.26528e-07	1.1558e-05	4.29672e-06	AKT1/IFNG/IL1B/IL6/MAPK1/NR3C1/SOD1/TP53	8
BP	GO:0000079	regulation of cyclin-dependent protein serine/threonine kinase activity	5/42	86/21261	7.27902e-07	1.1558e-05	4.29672e-06	AKT1/CCNA2/CCND1/CDKN1A/EGFR	5
BP	GO:0090594	inflammatory response to wounding	4/42	36/21261	7.39971e-07	1.1558e-05	4.29674e-06	HIF1A/IL1A/IL6/PPARG	4
BP	GO:2000352	negative regulation of endothelial cell apoptotic process	4/42	36/21261	7.39971e-07	1.1558e-05	4.29674e-06	ICAM1/KDR/NFE2L2/SERPINE1	4
BP	GO:1902894	negative regulation of miRNA transcription	4/42	36/21261	7.39971e-07	1.1558e-05	4.29674e-06	ESR1/HIF1A/PPARD/PPARG	4
BP	GO:0070227	lymphocyte apoptotic process	5/42	87/21261	7.71166e-07	1.19802e-05	4.45368e-06	AKT1/BCL2/HIF1A/IL10/TP53	5
BP	GO:0032368	regulation of lipid transport	6/42	164/21261	8.01187e-07	1.23796e-05	4.60218e-06	AKT1/CAV1/IL1A/IL1B/PPARG/SPP1	6
BP	GO:0070371	ERK1 and ERK2 cascade	8/42	390/21261	8.16341e-07	1.25463e-05	4.66415e-06	EGFR/ICAM1/IL1A/IL1B/KDR/MAPK1/MYC/PRKCA	8
BP	GO:0001893	maternal placenta development	4/42	37/21261	8.28479e-07	1.25981e-05	4.68341e-06	AKT1/PPARD/PTGS2/SPP1	4
BP	GO:2000629	negative regulation of miRNA metabolic process	4/42	37/21261	8.28479e-07	1.25981e-05	4.68341e-06	ESR1/HIF1A/PPARD/PPARG	4
BP	GO:1904029	regulation of cyclin-dependent protein kinase activity	5/42	89/21261	8.63779e-07	1.302e-05	4.84025e-06	AKT1/CCNA2/CCND1/CDKN1A/EGFR	5
BP	GO:0031098	stress-activated protein kinase signaling cascade	7/42	268/21261	8.65285e-07	1.302e-05	4.84025e-06	EGFR/IL1A/IL1B/MAPK1/MAPK8/MYC/NCF1	7
BP	GO:0031669	cellular response to nutrient levels	7/42	270/21261	9.0941e-07	1.35422e-05	5.03437e-06	BCL2/CDKN1A/MAPK1/MAPK8/NFE2L2/PPARD/TP53	7
BP	GO:0045926	negative regulation of growth	7/42	270/21261	9.0941e-07	1.35422e-05	5.03437e-06	ADRB2/BCL2/CDKN1A/GJA1/HIF1A/SPP1/TP53	7
BP	GO:0097421	liver regeneration	4/42	38/21261	9.24624e-07	1.36978e-05	5.09221e-06	CCND1/IL10/IL6/PCNA	4
BP	GO:0032370	positive regulation of lipid transport	5/42	91/21261	9.64958e-07	1.41494e-05	5.26011e-06	CAV1/IL1A/IL1B/PPARG/SPP1	5
BP	GO:0034103	regulation of tissue remodeling	5/42	91/21261	9.64958e-07	1.41494e-05	5.26011e-06	IL6/PPARG/PRKCA/SPP1/TP53	5
BP	GO:0001892	embryonic placenta development	5/42	92/21261	1.01894e-06	1.48494e-05	5.52031e-06	AKT1/EGFR/HIF1A/IL10/MAPK1	5
BP	GO:2000377	regulation of reactive oxygen species metabolic process	6/42	171/21261	1.02303e-06	1.48494e-05	5.52031e-06	BCL2/CDKN1A/HIF1A/NFE2L2/SOD1/TP53	6
BP	GO:0071392	cellular response to estradiol stimulus	4/42	39/21261	1.02882e-06	1.48585e-05	5.5237e-06	CCNA2/EGFR/ESR1/IL10	4
BP	GO:0010001	glial cell differentiation	7/42	276/21261	1.05329e-06	1.51358e-05	5.62678e-06	AKT1/IFNG/IL1B/IL6/MAPK1/NR3C1/SOD1	7
BP	GO:0033077	T cell differentiation in thymus	5/42	93/21261	1.07527e-06	1.53747e-05	5.71562e-06	BCL2/IL1A/IL1B/SOD1/TP53	5
BP	GO:0045862	positive regulation of proteolysis	8/42	406/21261	1.10364e-06	1.57023e-05	5.8374e-06	AKT1/CAV1/GSK3B/IFNG/IL1B/MYC/NFE2L2/PPARG	8
BP	GO:0042593	glucose homeostasis	7/42	279/21261	1.13211e-06	1.60279e-05	5.95845e-06	AKT1/HIF1A/ICAM1/IL6/NCF1/PPARG/RAF1	7
BP	GO:0033500	carbohydrate homeostasis	7/42	280/21261	1.15945e-06	1.6255e-05	6.04285e-06	AKT1/HIF1A/ICAM1/IL6/NCF1/PPARG/RAF1	7
BP	GO:0045444	fat cell differentiation	7/42	280/21261	1.15945e-06	1.6255e-05	6.04285e-06	ADRB2/AKT1/CCND1/IL6/PPARD/PPARG/PTGS2	7
BP	GO:0061418	regulation of transcription from RNA polymerase II promoter in response to hypoxia	3/42	11/21261	1.16978e-06	1.63201e-05	6.06708e-06	HIF1A/NFE2L2/TP53	3
BP	GO:0046849	bone remodeling	5/42	95/21261	1.19529e-06	1.65955e-05	6.16946e-06	ADRB2/GJA1/IL6/PRKCA/SPP1	5
BP	GO:0043524	negative regulation of neuron apoptotic process	6/42	176/21261	1.21041e-06	1.67246e-05	6.21743e-06	BCL2/CCND1/HIF1A/IL10/KDR/SOD1	6
BP	GO:0032868	response to insulin	7/42	284/21261	1.27445e-06	1.75253e-05	6.51508e-06	AKT1/GSK3B/IL10/IL1B/MAPK1/PPARG/RAF1	7
BP	GO:0050878	regulation of body fluid levels	8/42	415/21261	1.30031e-06	1.77957e-05	6.61562e-06	CAV1/CCND1/HIF1A/IL6/NFE2L2/PRKCA/SERPINE1/THBD	8
BP	GO:0046889	positive regulation of lipid biosynthetic process	5/42	97/21261	1.32565e-06	1.80565e-05	6.71256e-06	AKT1/IFNG/IL1A/IL1B/PTGS2	5
BP	GO:0045936	negative regulation of phosphate metabolic process	8/42	417/21261	1.34786e-06	1.82724e-05	6.79285e-06	AKT1/CAV1/CDKN1A/GSK3B/IFNG/IL1B/PPARG/TP53	8
BP	GO:0010563	negative regulation of phosphorus metabolic process	8/42	418/21261	1.37219e-06	1.85149e-05	6.88299e-06	AKT1/CAV1/CDKN1A/GSK3B/IFNG/IL1B/PPARG/TP53	8
BP	GO:0045923	positive regulation of fatty acid metabolic process	4/42	42/21261	1.39406e-06	1.87222e-05	6.96004e-06	IL1B/PPARD/PPARG/PTGS2	4
BP	GO:0016241	regulation of macroautophagy	6/42	181/21261	1.42499e-06	1.90484e-05	7.08133e-06	ADRB2/AKT1/HIF1A/KDR/MAPK8/TP53	6
BP	GO:0042176	regulation of protein catabolic process	8/42	423/21261	1.49953e-06	1.99521e-05	7.41726e-06	AKT1/CAV1/EGFR/GSK3B/IFNG/IL10/IL1B/NFE2L2	8
BP	GO:0030522	intracellular receptor signaling pathway	8/42	426/21261	1.58067e-06	2.09348e-05	7.78259e-06	CAV1/ESR1/MAPK1/MAPK8/NR1I3/NR3C1/PPARD/PPARG	8
BP	GO:0046883	regulation of hormone secretion	7/42	294/21261	1.60451e-06	2.10564e-05	7.82781e-06	GJA1/HIF1A/IFNG/IL1B/IL6/PPARG/SPP1	7
BP	GO:0009636	response to toxic substance	7/42	294/21261	1.60451e-06	2.10564e-05	7.82781e-06	BCL2/CDKN1A/MAOB/NFE2L2/PTGS1/PTGS2/SOD1	7
BP	GO:0008625	extrinsic apoptotic signaling pathway via death domain receptors	5/42	101/21261	1.61988e-06	2.11616e-05	7.8669e-06	BCL2/GSK3B/ICAM1/RAF1/SERPINE1	5
BP	GO:0001649	osteoblast differentiation	7/42	296/21261	1.67844e-06	2.18274e-05	8.11441e-06	AKT1/GSK3B/IL6/NR1I3/PPARG/RUNX2/SPP1	7
BP	GO:1903034	regulation of response to wounding	6/42	187/21261	1.72256e-06	2.23002e-05	8.29019e-06	CAV1/IL10/NFE2L2/SERPINE1/SPP1/THBD	6
BP	GO:0030856	regulation of epithelial cell differentiation	6/42	190/21261	1.88935e-06	2.43497e-05	9.0521e-06	CAV1/CCND1/IFNG/IL1A/IL1B/SERPINE1	6
BP	GO:0031668	cellular response to extracellular stimulus	7/42	302/21261	1.9176e-06	2.46035e-05	9.14644e-06	BCL2/CDKN1A/MAPK1/MAPK8/NFE2L2/PPARD/TP53	7
BP	GO:0048708	astrocyte differentiation	5/42	105/21261	1.96331e-06	2.50781e-05	9.32287e-06	IFNG/IL1B/IL6/MAPK1/NR3C1	5
BP	GO:0045986	negative regulation of smooth muscle contraction	3/42	13/21261	2.02205e-06	2.5714e-05	9.55928e-06	ADRB2/PTGS2/SOD1	3
BP	GO:0009267	cellular response to starvation	6/42	193/21261	2.0691e-06	2.59676e-05	9.65357e-06	BCL2/CDKN1A/MAPK1/MAPK8/NFE2L2/TP53	6
BP	GO:2000045	regulation of G1/S transition of mitotic cell cycle	6/42	193/21261	2.0691e-06	2.59676e-05	9.65357e-06	AKT1/BCL2/CCND1/CDKN1A/EGFR/TP53	6
BP	GO:0042542	response to hydrogen peroxide	5/42	106/21261	2.05752e-06	2.59676e-05	9.65357e-06	BCL2/IL6/NFE2L2/PCNA/SOD1	5
BP	GO:0043542	endothelial cell migration	7/42	307/21261	2.1381e-06	2.66013e-05	9.88916e-06	AKT1/HIF1A/KDR/NFE2L2/PPARG/PRKCA/PTGS2	7
BP	GO:0051091	positive regulation of DNA-binding transcription factor activity	7/42	307/21261	2.1381e-06	2.66013e-05	9.88916e-06	AKT1/CAV1/ESR1/IL10/IL1B/IL6/PPARG	7
BP	GO:0070661	leukocyte proliferation	8/42	447/21261	2.26085e-06	2.76709e-05	1.02868e-05	BCL2/CDKN1A/IL10/IL1A/IL1B/IL6/MAPK1/TP53	8
BP	GO:0019915	lipid storage	5/42	108/21261	2.25659e-06	2.76709e-05	1.02868e-05	CAV1/IL1B/IL6/PPARD/PPARG	5
BP	GO:0015718	monocarboxylic acid transport	6/42	196/21261	2.26258e-06	2.76709e-05	1.02868e-05	AKT1/IL1A/IL1B/PPARD/PPARG/PTGS2	6
BP	GO:0150076	neuroinflammatory response	5/42	108/21261	2.25659e-06	2.76709e-05	1.02868e-05	IFNG/IL1B/IL6/NR3C1/PTGS2	5
BP	GO:1990776	response to angiotensin	4/42	48/21261	2.40275e-06	2.92606e-05	1.08777e-05	CAV1/NFE2L2/PRKCA/PTGS2	4
BP	GO:0006469	negative regulation of protein kinase activity	6/42	199/21261	2.47059e-06	2.98339e-05	1.10909e-05	AKT1/CAV1/CDKN1A/IFNG/IL1B/PPARG	6
BP	GO:0018107	peptidyl-threonine phosphorylation	5/42	110/21261	2.47053e-06	2.98339e-05	1.10909e-05	AKT1/GSK3B/MAPK1/MAPK8/PRKCA	5
BP	GO:0018108	peptidyl-tyrosine phosphorylation	7/42	316/21261	2.58858e-06	3.11279e-05	1.15719e-05	CAV1/EGFR/IFNG/IL6/KDR/NCF1/TP53	7
BP	GO:0006109	regulation of carbohydrate metabolic process	6/42	201/21261	2.61773e-06	3.13474e-05	1.16535e-05	AKT1/GSK3B/HIF1A/IFNG/NR3C1/TP53	6
BP	GO:0018212	peptidyl-tyrosine modification	7/42	318/21261	2.69877e-06	3.21837e-05	1.19644e-05	CAV1/EGFR/IFNG/IL6/KDR/NCF1/TP53	7
BP	GO:0048534	hematopoietic or lymphoid organ development	5/42	113/21261	2.82101e-06	3.3401e-05	1.24169e-05	BCL2/MAPK1/RAF1/SOD1/TP53	5
BP	GO:0045429	positive regulation of nitric oxide biosynthetic process	4/42	50/21261	2.83571e-06	3.3401e-05	1.24169e-05	AKT1/IFNG/IL1B/PTGS2	4
BP	GO:0048538	thymus development	4/42	50/21261	2.83571e-06	3.3401e-05	1.24169e-05	BCL2/MAPK1/RAF1/SOD1	4
BP	GO:0050900	leukocyte migration	8/42	463/21261	2.93372e-06	3.42801e-05	1.27438e-05	AKT1/ICAM1/IL10/IL1A/IL1B/IL6/MAPK1/SERPINE1	8
BP	GO:0010507	negative regulation of autophagy	5/42	114/21261	2.94613e-06	3.42801e-05	1.27438e-05	AKT1/BCL2/IL10/MCL1/TP53	5
BP	GO:0001938	positive regulation of endothelial cell proliferation	5/42	114/21261	2.94613e-06	3.42801e-05	1.27438e-05	AKT1/HIF1A/IL10/KDR/PRKCA	5
BP	GO:0001558	regulation of cell growth	8/42	465/21261	3.02872e-06	3.49581e-05	1.29958e-05	AKT1/BCL2/CDKN1A/EGFR/GJA1/GSK3B/SPP1/TP53	8
BP	GO:0001659	temperature homeostasis	6/42	206/21261	3.01712e-06	3.49581e-05	1.29958e-05	ADRB2/CAV1/GJA1/IL1A/IL1B/PTGS2	6
BP	GO:1904407	positive regulation of nitric oxide metabolic process	4/42	51/21261	3.07265e-06	3.51825e-05	1.30792e-05	AKT1/IFNG/IL1B/PTGS2	4
BP	GO:1902041	regulation of extrinsic apoptotic signaling pathway via death domain receptors	4/42	51/21261	3.07265e-06	3.51825e-05	1.30792e-05	GSK3B/ICAM1/RAF1/SERPINE1	4
BP	GO:0045737	positive regulation of cyclin-dependent protein serine/threonine kinase activity	3/42	15/21261	3.20805e-06	3.6299e-05	1.34943e-05	AKT1/CCND1/EGFR	3
BP	GO:0032872	regulation of stress-activated MAPK cascade	6/42	208/21261	3.19018e-06	3.6299e-05	1.34943e-05	EGFR/IL1A/IL1B/MAPK1/MYC/NCF1	6
BP	GO:0070141	response to UV-A	3/42	15/21261	3.20805e-06	3.6299e-05	1.34943e-05	AKT1/CCND1/EGFR	3
BP	GO:0071897	DNA biosynthetic process	6/42	209/21261	3.27969e-06	3.6964e-05	1.37415e-05	CCNA2/CDKN1A/MAPK1/MYC/PCNA/TP53	6
BP	GO:0010721	negative regulation of cell development	7/42	328/21261	3.31041e-06	3.71646e-05	1.38161e-05	GSK3B/IL1A/IL1B/IL6/MYC/SPP1/TP53	7
BP	GO:0048661	positive regulation of smooth muscle cell proliferation	5/42	117/21261	3.34788e-06	3.74389e-05	1.39181e-05	AKT1/GJA1/IL10/IL6/PTGS2	5
BP	GO:0045165	cell fate commitment	7/42	329/21261	3.37748e-06	3.74783e-05	1.39327e-05	BCL2/IL6/KDR/MCL1/PPARG/RUNX2/TP53	7
BP	GO:0048469	cell maturation	6/42	210/21261	3.37124e-06	3.74783e-05	1.39327e-05	BCL2/CDKN1A/HIF1A/KDR/PPARG/RUNX2	6
BP	GO:0070302	regulation of stress-activated protein kinase signaling cascade	6/42	211/21261	3.46486e-06	3.83001e-05	1.42382e-05	EGFR/IL1A/IL1B/MAPK1/MYC/NCF1	6
BP	GO:1905954	positive regulation of lipid localization	5/42	118/21261	3.49095e-06	3.84405e-05	1.42904e-05	CAV1/IL1A/IL1B/PPARG/SPP1	5
BP	GO:0051353	positive regulation of oxidoreductase activity	4/42	53/21261	3.59016e-06	3.93821e-05	1.46405e-05	AKT1/HIF1A/IFNG/IL1B	4
BP	GO:0003012	muscle system process	8/42	477/21261	3.65554e-06	3.99469e-05	1.48504e-05	ADRB2/CAV1/GJA1/IL1B/PPARG/PRKCA/PTGS2/SOD1	8
BP	GO:0042391	regulation of membrane potential	8/42	479/21261	3.77005e-06	4.10421e-05	1.52576e-05	ADRB2/AKT1/BCL2/CAV1/GJA1/GSK3B/KDR/SOD1	8
BP	GO:0018210	peptidyl-threonine modification	5/42	120/21261	3.79147e-06	4.11196e-05	1.52864e-05	AKT1/GSK3B/MAPK1/MAPK8/PRKCA	5
BP	GO:0002066	columnar/cuboidal epithelial cell development	4/42	54/21261	3.87183e-06	4.1603e-05	1.54661e-05	AKT1/CDKN1A/GSK3B/HIF1A	4
BP	GO:0033673	negative regulation of kinase activity	6/42	215/21261	3.8608e-06	4.1603e-05	1.54661e-05	AKT1/CAV1/CDKN1A/IFNG/IL1B/PPARG	6
BP	GO:0051054	positive regulation of DNA metabolic process	7/42	336/21261	3.87947e-06	4.1603e-05	1.54661e-05	AKT1/CCNA2/EGFR/IL6/MAPK1/MYC/PCNA	7
BP	GO:0032869	cellular response to insulin stimulus	6/42	217/21261	4.07216e-06	4.3507e-05	1.61739e-05	AKT1/GSK3B/IL1B/MAPK1/PPARG/RAF1	6
BP	GO:0140353	lipid export from cell	4/42	55/21261	4.16954e-06	4.43824e-05	1.64994e-05	IL1A/IL1B/PTGS2/SPP1	4
BP	GO:0070665	positive regulation of leukocyte proliferation	6/42	223/21261	4.76347e-06	5.05174e-05	1.87801e-05	BCL2/CDKN1A/IL1A/IL1B/IL6/MAPK1	6
BP	GO:0090399	replicative senescence	3/42	17/21261	4.78127e-06	5.05198e-05	1.87809e-05	CDKN1A/SERPINE1/TP53	3
BP	GO:1904646	cellular response to amyloid-beta	4/42	57/21261	4.81538e-06	5.06937e-05	1.88456e-05	ADRB2/GJA1/GSK3B/ICAM1	4
BP	GO:0006869	lipid transport	8/42	498/21261	5.01883e-06	5.24513e-05	1.9499e-05	AKT1/CAV1/IL1A/IL1B/PPARD/PPARG/PTGS2/SPP1	8
BP	GO:1902806	regulation of cell cycle G1/S phase transition	6/42	225/21261	5.01406e-06	5.24513e-05	1.9499e-05	AKT1/BCL2/CCND1/CDKN1A/EGFR/TP53	6
BP	GO:0006953	acute-phase response	4/42	58/21261	5.16468e-06	5.32299e-05	1.97884e-05	IL1A/IL1B/IL6/PTGS2	4
BP	GO:0071214	cellular response to abiotic stimulus	7/42	351/21261	5.16742e-06	5.32299e-05	1.97884e-05	CDKN1A/IL1B/MAPK8/MYC/PCNA/PTGS2/TP53	7
BP	GO:0104004	cellular response to environmental stimulus	7/42	351/21261	5.16742e-06	5.32299e-05	1.97884e-05	CDKN1A/IL1B/MAPK8/MYC/PCNA/PTGS2/TP53	7
BP	GO:0001541	ovarian follicle development	4/42	58/21261	5.16468e-06	5.32299e-05	1.97884e-05	BCL2/ESR1/KDR/SOD1	4
BP	GO:0008286	insulin receptor signaling pathway	5/42	128/21261	5.20269e-06	5.34019e-05	1.98524e-05	AKT1/GSK3B/IL1B/MAPK1/RAF1	5
BP	GO:0001836	release of cytochrome c from mitochondria	4/42	59/21261	5.53238e-06	5.65839e-05	2.10353e-05	AKT1/BCL2/MCL1/TP53	4
BP	GO:0032642	regulation of chemokine production	5/42	130/21261	5.61266e-06	5.72013e-05	2.12648e-05	HIF1A/IFNG/IL10/IL1B/IL6	5
BP	GO:0060485	mesenchyme development	7/42	356/21261	5.66882e-06	5.75696e-05	2.14017e-05	BCL2/GSK3B/HIF1A/IL1B/IL6/MAPK1/MYC	7
BP	GO:0035234	ectopic germ cell programmed cell death	3/42	18/21261	5.72964e-06	5.75769e-05	2.14044e-05	IL1A/IL1B/SOD1	3
BP	GO:0001660	fever generation	3/42	18/21261	5.72964e-06	5.75769e-05	2.14044e-05	IL1A/IL1B/PTGS2	3
BP	GO:1904031	positive regulation of cyclin-dependent protein kinase activity	3/42	18/21261	5.72964e-06	5.75769e-05	2.14044e-05	AKT1/CCND1/EGFR	3
BP	GO:0032602	chemokine production	5/42	131/21261	5.82692e-06	5.83504e-05	2.1692e-05	HIF1A/IFNG/IL10/IL1B/IL6	5
BP	GO:0042594	response to starvation	6/42	233/21261	6.12607e-06	6.1133e-05	2.27265e-05	BCL2/CDKN1A/MAPK1/MAPK8/NFE2L2/TP53	6
BP	GO:0042180	cellular ketone metabolic process	6/42	234/21261	6.27813e-06	6.20256e-05	2.30583e-05	AKT1/CAV1/IL1B/PPARD/PPARG/PTGS2	6
BP	GO:0051169	nuclear transport	7/42	362/21261	6.32342e-06	6.20256e-05	2.30583e-05	AKT1/CDKN1A/GSK3B/IFNG/IL1B/PTGS2/TP53	7
BP	GO:0006913	nucleocytoplasmic transport	7/42	362/21261	6.32342e-06	6.20256e-05	2.30583e-05	AKT1/CDKN1A/GSK3B/IFNG/IL1B/PTGS2/TP53	7
BP	GO:0070663	regulation of leukocyte proliferation	7/42	362/21261	6.32342e-06	6.20256e-05	2.30583e-05	BCL2/CDKN1A/IL10/IL1A/IL1B/IL6/MAPK1	7
BP	GO:1904892	regulation of receptor signaling pathway via STAT	5/42	133/21261	6.27466e-06	6.20256e-05	2.30583e-05	CAV1/IFNG/IL10/IL6/PPARG	5
BP	GO:0016264	gap junction assembly	3/42	19/21261	6.79459e-06	6.53099e-05	2.42792e-05	CAV1/GJA1/IL1B	3
BP	GO:2000811	negative regulation of anoikis	3/42	19/21261	6.79459e-06	6.53099e-05	2.42792e-05	BCL2/CAV1/MCL1	3
BP	GO:0032310	prostaglandin secretion	3/42	19/21261	6.79459e-06	6.53099e-05	2.42792e-05	IL1A/IL1B/PTGS2	3
BP	GO:0030278	regulation of ossification	5/42	135/21261	6.74894e-06	6.53099e-05	2.42792e-05	ADRB2/BCL2/HIF1A/MAPK1/RUNX2	5
BP	GO:0006940	regulation of smooth muscle contraction	4/42	62/21261	6.75199e-06	6.53099e-05	2.42792e-05	ADRB2/CAV1/PTGS2/SOD1	4
BP	GO:0070231	T cell apoptotic process	4/42	62/21261	6.75199e-06	6.53099e-05	2.42792e-05	AKT1/BCL2/HIF1A/TP53	4
BP	GO:0060986	endocrine hormone secretion	4/42	63/21261	7.19945e-06	6.89707e-05	2.56401e-05	GJA1/IL1B/PPARG/SPP1	4
BP	GO:0008202	steroid metabolic process	7/42	370/21261	7.29313e-06	6.96361e-05	2.58875e-05	ESR1/IFNG/IL1A/NR3C1/PPARD/SOD1/SPP1	7
BP	GO:0051235	maintenance of location	7/42	373/21261	7.6873e-06	7.24371e-05	2.69288e-05	AKT1/CAV1/IL10/IL1B/IL6/PPARD/PPARG	7
BP	GO:0030857	negative regulation of epithelial cell differentiation	4/42	64/21261	7.66845e-06	7.24371e-05	2.69288e-05	CAV1/CCND1/IFNG/IL1A	4
BP	GO:0046824	positive regulation of nucleocytoplasmic transport	4/42	64/21261	7.66845e-06	7.24371e-05	2.69288e-05	GSK3B/IFNG/IL1B/PTGS2	4
BP	GO:0070228	regulation of lymphocyte apoptotic process	4/42	64/21261	7.66845e-06	7.24371e-05	2.69288e-05	BCL2/HIF1A/IL10/TP53	4
BP	GO:0097709	connective tissue replacement	3/42	20/21261	7.98265e-06	7.44874e-05	2.7691e-05	HIF1A/IL1A/PPARG	3
BP	GO:0002520	immune system development	6/42	244/21261	7.97461e-06	7.44874e-05	2.7691e-05	BCL2/IL10/MAPK1/RAF1/SOD1/TP53	6
BP	GO:1903376	regulation of oxidative stress-induced neuron intrinsic apoptotic signaling pathway	3/42	20/21261	7.98265e-06	7.44874e-05	2.7691e-05	HIF1A/IL10/MCL1	3
BP	GO:0002931	response to ischemia	4/42	66/21261	8.67364e-06	8.06733e-05	2.99906e-05	BCL2/CAV1/NFE2L2/TP53	4
BP	GO:0021782	glial cell development	5/42	143/21261	8.93397e-06	8.28266e-05	3.07911e-05	AKT1/IFNG/IL1B/IL6/SOD1	5
BP	GO:0046942	carboxylic acid transport	7/42	383/21261	9.13159e-06	8.43721e-05	3.13657e-05	AKT1/GJA1/IL1A/IL1B/PPARD/PPARG/PTGS2	7
BP	GO:0045732	positive regulation of protein catabolic process	6/42	250/21261	9.15939e-06	8.43721e-05	3.13657e-05	AKT1/CAV1/GSK3B/IFNG/IL1B/NFE2L2	6
BP	GO:0015849	organic acid transport	7/42	384/21261	9.28765e-06	8.51243e-05	3.16453e-05	AKT1/GJA1/IL1A/IL1B/PPARD/PPARG/PTGS2	7
BP	GO:0036003	positive regulation of transcription from RNA polymerase II promoter in response to stress	3/42	21/21261	9.30029e-06	8.51243e-05	3.16453e-05	HIF1A/NFE2L2/TP53	3
BP	GO:0045453	bone resorption	4/42	69/21261	1.03595e-05	9.39217e-05	3.49158e-05	ADRB2/IL6/PRKCA/SPP1	4
BP	GO:0030193	regulation of blood coagulation	4/42	69/21261	1.03595e-05	9.39217e-05	3.49158e-05	CAV1/NFE2L2/SERPINE1/THBD	4
BP	GO:1904645	response to amyloid-beta	4/42	69/21261	1.03595e-05	9.39217e-05	3.49158e-05	ADRB2/GJA1/GSK3B/ICAM1	4
BP	GO:1901990	regulation of mitotic cell cycle phase transition	7/42	391/21261	1.04434e-05	9.43847e-05	3.50879e-05	AKT1/BCL2/BIRC5/CCND1/CDKN1A/EGFR/TP53	7
BP	GO:0090257	regulation of muscle system process	6/42	256/21261	1.04831e-05	9.44469e-05	3.5111e-05	ADRB2/CAV1/PPARG/PRKCA/PTGS2/SOD1	6
BP	GO:0007596	blood coagulation	6/42	259/21261	1.12009e-05	0.000100598	3.73977e-05	CAV1/IL6/NFE2L2/PRKCA/SERPINE1/THBD	6
BP	GO:0050730	regulation of peptidyl-tyrosine phosphorylation	6/42	260/21261	1.14488e-05	0.000102504	3.81063e-05	CAV1/EGFR/IFNG/IL6/NCF1/TP53	6
BP	GO:1900046	regulation of hemostasis	4/42	71/21261	1.16101e-05	0.000103625	3.85231e-05	CAV1/NFE2L2/SERPINE1/THBD	4
BP	GO:0046651	lymphocyte proliferation	7/42	399/21261	1.19082e-05	0.000105957	3.93898e-05	BCL2/CDKN1A/IL10/IL1A/IL1B/IL6/TP53	7
BP	GO:0045932	negative regulation of muscle contraction	3/42	23/21261	1.235e-05	0.000109549	4.07255e-05	ADRB2/PTGS2/SOD1	3
BP	GO:0050817	coagulation	6/42	264/21261	1.24853e-05	0.000110408	4.10447e-05	CAV1/IL6/NFE2L2/PRKCA/SERPINE1/THBD	6
BP	GO:0006879	intracellular iron ion homeostasis	4/42	73/21261	1.29685e-05	0.00011433	4.25026e-05	HIF1A/IFNG/MYC/SOD1	4
BP	GO:0007599	hemostasis	6/42	267/21261	1.33115e-05	0.000116765	4.3408e-05	CAV1/IL6/NFE2L2/PRKCA/SERPINE1/THBD	6
BP	GO:0032943	mononuclear cell proliferation	7/42	406/21261	1.3326e-05	0.000116765	4.3408e-05	BCL2/CDKN1A/IL10/IL1A/IL1B/IL6/TP53	7
BP	GO:0002067	glandular epithelial cell differentiation	4/42	74/21261	1.369e-05	0.000118153	4.3924e-05	AKT1/CAV1/GSK3B/HIF1A	4
BP	GO:0045600	positive regulation of fat cell differentiation	4/42	74/21261	1.369e-05	0.000118153	4.3924e-05	AKT1/PPARD/PPARG/PTGS2	4
BP	GO:2000379	positive regulation of reactive oxygen species metabolic process	4/42	74/21261	1.369e-05	0.000118153	4.3924e-05	CDKN1A/NFE2L2/SOD1/TP53	4
BP	GO:0050818	regulation of coagulation	4/42	74/21261	1.369e-05	0.000118153	4.3924e-05	CAV1/NFE2L2/SERPINE1/THBD	4
BP	GO:0043467	regulation of generation of precursor metabolites and energy	5/42	156/21261	1.36263e-05	0.000118153	4.3924e-05	AKT1/GSK3B/HIF1A/IFNG/TP53	5
BP	GO:0009306	protein secretion	7/42	409/21261	1.39752e-05	0.000120253	4.47047e-05	HIF1A/IFNG/IL1A/IL1B/IL6/PPARG/RAF1	7
BP	GO:0002070	epithelial cell maturation	3/42	24/21261	1.40949e-05	0.000120719	4.48777e-05	CDKN1A/HIF1A/KDR	3
BP	GO:0035592	establishment of protein localization to extracellular region	7/42	410/21261	1.41973e-05	0.000120719	4.48777e-05	HIF1A/IFNG/IL1A/IL1B/IL6/PPARG/RAF1	7
BP	GO:0009895	negative regulation of catabolic process	7/42	410/21261	1.41973e-05	0.000120719	4.48777e-05	AKT1/BCL2/EGFR/IL10/IL1B/MCL1/TP53	7
BP	GO:1902074	response to salt	7/42	410/21261	1.41973e-05	0.000120719	4.48777e-05	CAV1/CCNA2/IL1A/IL1B/PCNA/PTGS2/RUNX2	7
BP	GO:0002685	regulation of leukocyte migration	6/42	271/21261	1.44814e-05	0.000122771	4.56407e-05	AKT1/ICAM1/IL1A/IL6/MAPK1/SERPINE1	6
BP	GO:1905953	negative regulation of lipid localization	4/42	76/21261	1.52211e-05	0.000128286	4.76908e-05	AKT1/IL6/PPARD/PPARG	4
BP	GO:2000351	regulation of endothelial cell apoptotic process	4/42	76/21261	1.52211e-05	0.000128286	4.76908e-05	ICAM1/KDR/NFE2L2/SERPINE1	4
BP	GO:0010508	positive regulation of autophagy	5/42	161/21261	1.58714e-05	0.000132986	4.94382e-05	ADRB2/GSK3B/HIF1A/IFNG/KDR	5
BP	GO:0071692	protein localization to extracellular region	7/42	417/21261	1.58356e-05	0.000132986	4.94382e-05	HIF1A/IFNG/IL1A/IL1B/IL6/PPARG/RAF1	7
BP	GO:0046716	muscle cell cellular homeostasis	3/42	25/21261	1.5995e-05	0.000133169	4.95063e-05	CAV1/HIF1A/SOD1	3
BP	GO:0048662	negative regulation of smooth muscle cell proliferation	4/42	77/21261	1.60322e-05	0.000133169	4.95063e-05	CDKN1A/IFNG/IL10/PPARG	4
BP	GO:2000209	regulation of anoikis	3/42	25/21261	1.5995e-05	0.000133169	4.95063e-05	BCL2/CAV1/MCL1	3
BP	GO:0071695	anatomical structure maturation	6/42	280/21261	1.74194e-05	0.000144274	5.36346e-05	BCL2/CDKN1A/HIF1A/KDR/PPARG/RUNX2	6
CC	GO:0000307	cyclin-dependent protein kinase holoenzyme complex	4/42	55/22568	3.29822e-06	0.000145121	9.60533e-05	CCNA2/CCND1/CDKN1A/PCNA	4
CC	GO:0098857	membrane microdomain	7/42	334/22568	2.52502e-06	0.000145121	9.60533e-05	CAV1/EGFR/GJA1/ICAM1/KDR/MAPK1/PTGS2	7
CC	GO:0045121	membrane raft	7/42	333/22568	2.47548e-06	0.000145121	9.60533e-05	CAV1/EGFR/GJA1/ICAM1/KDR/MAPK1/PTGS2	7
BP	GO:0046902	regulation of mitochondrial membrane permeability	4/42	79/21261	1.77493e-05	0.000146585	5.44935e-05	BCL2/GSK3B/MAPK8/TP53	4
BP	GO:0060749	mammary gland alveolus development	3/42	26/21261	1.80564e-05	0.000147847	5.49625e-05	CCND1/ESR1/HIF1A	3
BP	GO:0061377	mammary gland lobule development	3/42	26/21261	1.80564e-05	0.000147847	5.49625e-05	CCND1/ESR1/HIF1A	3
BP	GO:0038083	peptidyl-tyrosine autophosphorylation	3/42	26/21261	1.80564e-05	0.000147847	5.49625e-05	CAV1/EGFR/KDR	3
BP	GO:0045598	regulation of fat cell differentiation	5/42	167/21261	1.89354e-05	0.000154603	5.74742e-05	AKT1/IL6/PPARD/PPARG/PTGS2	5
BP	GO:0090316	positive regulation of intracellular protein transport	5/42	168/21261	1.94879e-05	0.000158664	5.89838e-05	GSK3B/IFNG/IL1B/MAPK8/PTGS2	5
BP	GO:0048762	mesenchymal cell differentiation	6/42	286/21261	1.96327e-05	0.000159391	5.92541e-05	BCL2/GSK3B/HIF1A/IL1B/IL6/MAPK1	6
BP	GO:0006606	protein import into nucleus	5/42	169/21261	2.00529e-05	0.000162344	6.0352e-05	AKT1/CDKN1A/IFNG/PTGS2/TP53	5
BP	GO:0046697	decidualization	3/42	27/21261	2.02855e-05	0.000163307	6.07101e-05	PPARD/PTGS2/SPP1	3
BP	GO:0036480	neuron intrinsic apoptotic signaling pathway in response to oxidative stress	3/42	27/21261	2.02855e-05	0.000163307	6.07101e-05	HIF1A/IL10/MCL1	3
BP	GO:0006631	fatty acid metabolic process	7/42	434/21261	2.04763e-05	0.000164383	6.11099e-05	AKT1/CAV1/IL1B/PPARD/PPARG/PTGS1/PTGS2	7
BP	GO:0034605	cellular response to heat	4/42	82/21261	2.05736e-05	0.000164701	6.12283e-05	CDKN1A/GSK3B/IL1A/PTGS2	4
BP	GO:2001235	positive regulation of apoptotic signaling pathway	5/42	170/21261	2.06306e-05	0.000164701	6.12283e-05	CAV1/MCL1/MYC/SOD1/TP53	5
BP	GO:0045930	negative regulation of mitotic cell cycle	6/42	289/21261	2.08215e-05	0.000165764	6.16236e-05	BCL2/BIRC5/CCND1/CDKN1A/IL10/TP53	6
BP	GO:2000573	positive regulation of DNA biosynthetic process	4/42	83/21261	2.15844e-05	0.000171364	6.37051e-05	CCNA2/MAPK1/MYC/PCNA	4
BP	GO:0033598	mammary gland epithelial cell proliferation	3/42	28/21261	2.26886e-05	0.00017914	6.65961e-05	CCND1/ESR1/MAPK1	3
BP	GO:0051881	regulation of mitochondrial membrane potential	4/42	84/21261	2.26313e-05	0.00017914	6.65961e-05	AKT1/BCL2/KDR/SOD1	4
BP	GO:0090068	positive regulation of cell cycle process	6/42	294/21261	2.29316e-05	0.000180563	6.71249e-05	AKT1/BIRC5/CCND1/EGFR/IL1A/IL1B	6
BP	GO:0051170	import into nucleus	5/42	174/21261	2.30723e-05	0.000181174	6.73523e-05	AKT1/CDKN1A/IFNG/PTGS2/TP53	5
BP	GO:0031331	positive regulation of cellular catabolic process	7/42	443/21261	2.33563e-05	0.000182904	6.79954e-05	ADRB2/GSK3B/HIF1A/IFNG/IL1B/IL6/KDR	7
BP	GO:0050708	regulation of protein secretion	6/42	298/21261	2.47411e-05	0.000193222	7.18312e-05	HIF1A/IFNG/IL1A/IL1B/IL6/PPARG	6
BP	GO:0031571	mitotic G1 DNA damage checkpoint signaling	3/42	29/21261	2.52717e-05	0.0001942	7.21948e-05	CCND1/CDKN1A/TP53	3
BP	GO:0044819	mitotic G1/S transition checkpoint signaling	3/42	29/21261	2.52717e-05	0.0001942	7.21948e-05	CCND1/CDKN1A/TP53	3
BP	GO:0030194	positive regulation of blood coagulation	3/42	29/21261	2.52717e-05	0.0001942	7.21948e-05	NFE2L2/SERPINE1/THBD	3
BP	GO:1900048	positive regulation of hemostasis	3/42	29/21261	2.52717e-05	0.0001942	7.21948e-05	NFE2L2/SERPINE1/THBD	3
BP	GO:0007584	response to nutrient	5/42	177/21261	2.50468e-05	0.0001942	7.21948e-05	IL1A/PPARG/PTGS2/RUNX2/SPP1	5
BP	GO:0010165	response to X-ray	3/42	29/21261	2.52717e-05	0.0001942	7.21948e-05	CDKN1A/THBD/TP53	3
BP	GO:2000134	negative regulation of G1/S transition of mitotic cell cycle	4/42	87/21261	2.59961e-05	0.000198704	7.3869e-05	BCL2/CCND1/CDKN1A/TP53	4
BP	GO:0050871	positive regulation of B cell activation	4/42	87/21261	2.59961e-05	0.000198704	7.3869e-05	BCL2/CDKN1A/IL10/IL6	4
BP	GO:0034976	response to endoplasmic reticulum stress	6/42	303/21261	2.7163e-05	0.000207073	7.69803e-05	BCL2/CAV1/CCND1/GSK3B/NFE2L2/TP53	6
BP	GO:0002687	positive regulation of leukocyte migration	5/42	181/21261	2.7881e-05	0.000211984	7.8806e-05	ICAM1/IL1A/IL6/MAPK1/SERPINE1	5
BP	GO:0010888	negative regulation of lipid storage	3/42	30/21261	2.80411e-05	0.000212079	7.88414e-05	IL6/PPARD/PPARG	3
BP	GO:0015732	prostaglandin transport	3/42	30/21261	2.80411e-05	0.000212079	7.88414e-05	IL1A/IL1B/PTGS2	3
BP	GO:0050820	positive regulation of coagulation	3/42	31/21261	3.10029e-05	0.000232892	8.65786e-05	NFE2L2/SERPINE1/THBD	3
BP	GO:0072091	regulation of stem cell proliferation	4/42	91/21261	3.10361e-05	0.000232892	8.65786e-05	GJA1/KDR/RUNX2/TP53	4
BP	GO:0050810	regulation of steroid biosynthetic process	4/42	91/21261	3.10361e-05	0.000232892	8.65786e-05	IFNG/IL1A/NR3C1/SOD1	4
BP	GO:0032722	positive regulation of chemokine production	4/42	92/21261	3.24005e-05	0.000241868	8.99152e-05	HIF1A/IFNG/IL1B/IL6	4
BP	GO:0033273	response to vitamin	4/42	92/21261	3.24005e-05	0.000241868	8.99152e-05	IL1A/PTGS2/RUNX2/SPP1	4
BP	GO:0048511	rhythmic process	6/42	314/21261	3.31668e-05	0.000246946	9.18033e-05	ESR1/GSK3B/MAPK8/PCNA/PPARG/TP53	6
BP	GO:0045786	negative regulation of cell cycle	7/42	470/21261	3.40736e-05	0.000253043	9.40696e-05	BCL2/BIRC5/CCND1/CDKN1A/IL10/PTGS2/TP53	7
BP	GO:0002360	T cell lineage commitment	3/42	32/21261	3.41631e-05	0.000253053	9.40736e-05	BCL2/IL6/TP53	3
MF	GO:0019902	phosphatase binding	6/42	230/21059	6.00424e-06	0.000254446	9.02191e-05	BCL2/EGFR/MAPK1/MAPK8/SOD1/TP53	6
MF	GO:0061629	RNA polymerase II-specific DNA-binding transcription factor binding	7/42	372/21059	8.03514e-06	0.000254446	9.02191e-05	ESR1/GSK3B/HIF1A/NFE2L2/PCNA/PPARG/TP53	7
MF	GO:0031625	ubiquitin protein ligase binding	7/42	363/21059	6.84936e-06	0.000254446	9.02191e-05	BCL2/CDKN1A/EGFR/GSK3B/HIF1A/NFE2L2/TP53	7
MF	GO:0044389	ubiquitin-like protein ligase binding	7/42	382/21059	9.54821e-06	0.000259166	9.18925e-05	BCL2/CDKN1A/EGFR/GSK3B/HIF1A/NFE2L2/TP53	7
BP	GO:0090559	regulation of membrane permeability	4/42	94/21261	3.52606e-05	0.000260511	9.68461e-05	BCL2/GSK3B/MAPK8/TP53	4
BP	GO:1903532	positive regulation of secretion by cell	6/42	319/21261	3.62272e-05	0.000266967	9.9246e-05	HIF1A/IFNG/IL1A/IL1B/PPARG/SPP1	6
BP	GO:0007254	JNK cascade	5/42	192/21261	3.69733e-05	0.000270385	0.000100517	EGFR/IL1A/IL1B/MAPK8/NCF1	5
BP	GO:0050729	positive regulation of inflammatory response	5/42	192/21261	3.69733e-05	0.000270385	0.000100517	IFNG/IL1B/IL6/PTGS2/SERPINE1	5
BP	GO:0072331	signal transduction by p53 class mediator	5/42	192/21261	3.69733e-05	0.000270385	0.000100517	AKT1/BCL2/CDKN1A/MYC/TP53	5
BP	GO:2000191	regulation of fatty acid transport	3/42	33/21261	3.75278e-05	0.00027305	0.000101507	AKT1/IL1A/IL1B	3
BP	GO:0051043	regulation of membrane protein ectodomain proteolysis	3/42	33/21261	3.75278e-05	0.00027305	0.000101507	IFNG/IL10/IL1B	3
BP	GO:0034644	cellular response to UV	4/42	96/21261	3.83013e-05	0.000277275	0.000103078	CDKN1A/MYC/PCNA/TP53	4
BP	GO:1902807	negative regulation of cell cycle G1/S phase transition	4/42	96/21261	3.83013e-05	0.000277275	0.000103078	BCL2/CCND1/CDKN1A/TP53	4
BP	GO:0072332	intrinsic apoptotic signaling pathway by p53 class mediator	4/42	97/21261	3.98917e-05	0.00028734	0.00010682	BCL2/CDKN1A/MYC/TP53	4
BP	GO:0010660	regulation of muscle cell apoptotic process	4/42	97/21261	3.98917e-05	0.00028734	0.00010682	IFNG/NFE2L2/PPARG/TP53	4
BP	GO:0022409	positive regulation of cell-cell adhesion	7/42	484/21261	4.10563e-05	0.000294588	0.000109514	AKT1/CAV1/IFNG/IL10/IL1A/IL1B/IL6	7
BP	GO:0010661	positive regulation of muscle cell apoptotic process	3/42	34/21261	4.11029e-05	0.000294588	0.000109514	IFNG/PPARG/TP53	3
BP	GO:0050670	regulation of lymphocyte proliferation	6/42	329/21261	4.30295e-05	0.000307629	0.000114362	BCL2/CDKN1A/IL10/IL1A/IL1B/IL6	6
BP	GO:0015711	organic anion transport	7/42	488/21261	4.32545e-05	0.000307707	0.000114391	AKT1/GJA1/IL1A/IL1B/PPARD/PPARG/PTGS2	7
BP	GO:0051090	regulation of DNA-binding transcription factor activity	7/42	488/21261	4.32545e-05	0.000307707	0.000114391	AKT1/CAV1/ESR1/IL10/IL1B/IL6/PPARG	7
BP	GO:0001933	negative regulation of protein phosphorylation	6/42	330/21261	4.37626e-05	0.000310552	0.000115449	AKT1/CAV1/CDKN1A/IFNG/IL1B/PPARG	6
BP	GO:0050886	endocrine process	4/42	100/21261	4.49532e-05	0.000316746	0.000117752	GJA1/IL1B/PPARG/SPP1	4
BP	GO:0031400	negative regulation of protein modification process	7/42	491/21261	4.4966e-05	0.000316746	0.000117752	AKT1/CAV1/CDKN1A/GSK3B/IFNG/IL1B/PPARG	7
BP	GO:0050671	positive regulation of lymphocyte proliferation	5/42	200/21261	4.49169e-05	0.000316746	0.000117752	BCL2/CDKN1A/IL1A/IL1B/IL6	5
BP	GO:0032944	regulation of mononuclear cell proliferation	6/42	333/21261	4.60221e-05	0.000323392	0.000120222	BCL2/CDKN1A/IL10/IL1A/IL1B/IL6	6
BP	GO:0032946	positive regulation of mononuclear cell proliferation	5/42	203/21261	4.82143e-05	0.000337971	0.000125642	BCL2/CDKN1A/IL1A/IL1B/IL6	5
BP	GO:0001516	prostaglandin biosynthetic process	3/42	36/21261	4.89086e-05	0.000339525	0.00012622	IL1B/PTGS1/PTGS2	3
BP	GO:0046457	prostanoid biosynthetic process	3/42	36/21261	4.89086e-05	0.000339525	0.00012622	IL1B/PTGS1/PTGS2	3
BP	GO:2000106	regulation of leukocyte apoptotic process	4/42	102/21261	4.85784e-05	0.000339525	0.00012622	BCL2/HIF1A/IL10/TP53	4
BP	GO:0034405	response to fluid shear stress	3/42	36/21261	4.89086e-05	0.000339525	0.00012622	AKT1/NFE2L2/PTGS2	3
BP	GO:0008585	female gonad development	4/42	103/21261	5.04691e-05	0.000348673	0.000129621	BCL2/ESR1/KDR/SOD1	4
BP	GO:0010657	muscle cell apoptotic process	4/42	103/21261	5.04691e-05	0.000348673	0.000129621	IFNG/NFE2L2/PPARG/TP53	4
BP	GO:0034504	protein localization to nucleus	6/42	339/21261	5.0822e-05	0.00035027	0.000130214	AKT1/CDKN1A/GSK3B/IFNG/PTGS2/TP53	6
BP	GO:0032436	positive regulation of proteasomal ubiquitin-dependent protein catabolic process	4/42	104/21261	5.2413e-05	0.00035951	0.000133649	AKT1/CAV1/GSK3B/NFE2L2	4
BP	GO:1904705	regulation of vascular associated smooth muscle cell proliferation	4/42	104/21261	5.2413e-05	0.00035951	0.000133649	CDKN1A/GJA1/IL10/PPARG	4
BP	GO:0097696	receptor signaling pathway via STAT	5/42	207/21261	5.28989e-05	0.00036198	0.000134567	CAV1/IFNG/IL10/IL6/PPARG	5
BP	GO:0002068	glandular epithelial cell development	3/42	37/21261	5.3151e-05	0.000361981	0.000134568	AKT1/GSK3B/HIF1A	3
BP	GO:0043618	regulation of transcription from RNA polymerase II promoter in response to stress	3/42	37/21261	5.3151e-05	0.000361981	0.000134568	HIF1A/NFE2L2/TP53	3
BP	GO:0051047	positive regulation of secretion	6/42	342/21261	5.33682e-05	0.000362601	0.000134798	HIF1A/IFNG/IL1A/IL1B/PPARG/SPP1	6
BP	GO:0071466	cellular response to xenobiotic stimulus	5/42	208/21261	5.41233e-05	0.000366864	0.000136383	IL1B/MYC/NFE2L2/PCNA/TP53	5
BP	GO:0008217	regulation of blood pressure	5/42	209/21261	5.53694e-05	0.000374428	0.000139195	ADRB2/PPARG/PTGS1/PTGS2/SOD1	5
BP	GO:0071901	negative regulation of protein serine/threonine kinase activity	4/42	106/21261	5.6464e-05	0.000380041	0.000141282	AKT1/CDKN1A/IL1B/PPARG	4
BP	GO:1990874	vascular associated smooth muscle cell proliferation	4/42	106/21261	5.6464e-05	0.000380041	0.000141282	CDKN1A/GJA1/IL10/PPARG	4
BP	GO:0060218	hematopoietic stem cell differentiation	3/42	38/21261	5.76275e-05	0.000386966	0.000143856	BCL2/NFE2L2/TP53	3
BP	GO:0030308	negative regulation of cell growth	5/42	211/21261	5.79283e-05	0.000388079	0.00014427	BCL2/CDKN1A/GJA1/SPP1/TP53	5
BP	GO:0046545	development of primary female sexual characteristics	4/42	107/21261	5.85731e-05	0.000391486	0.000145537	BCL2/ESR1/KDR/SOD1	4
BP	GO:0032388	positive regulation of intracellular transport	5/42	212/21261	5.92415e-05	0.000395035	0.000146856	GSK3B/IFNG/IL1B/MAPK8/PTGS2	5
BP	GO:1901991	negative regulation of mitotic cell cycle phase transition	5/42	214/21261	6.1937e-05	0.000412053	0.000153182	BCL2/BIRC5/CCND1/CDKN1A/TP53	5
BP	GO:1901655	cellular response to ketone	4/42	110/21261	6.52458e-05	0.000433063	0.000160993	AKT1/NCF1/NR3C1/SPP1	4
BP	GO:0042326	negative regulation of phosphorylation	6/42	355/21261	6.56106e-05	0.000434481	0.00016152	AKT1/CAV1/CDKN1A/IFNG/IL1B/PPARG	6
BP	GO:1902253	regulation of intrinsic apoptotic signaling pathway by p53 class mediator	3/42	40/21261	6.73065e-05	0.000444687	0.000165314	BCL2/MYC/TP53	3
BP	GO:0061138	morphogenesis of a branching epithelium	5/42	218/21261	6.76116e-05	0.000445678	0.000165683	BCL2/ESR1/IL10/KDR/MYC	5
BP	GO:0021700	developmental maturation	6/42	358/21261	6.8732e-05	0.000452027	0.000168043	BCL2/CDKN1A/HIF1A/KDR/PPARG/RUNX2	6
BP	GO:0009755	hormone-mediated signaling pathway	5/42	219/21261	6.9091e-05	0.00045335	0.000168535	ESR1/MAPK1/NR3C1/PPARD/PPARG	5
BP	GO:0098869	cellular oxidant detoxification	4/42	112/21261	6.99916e-05	0.000457172	0.000169956	NFE2L2/PTGS1/PTGS2/SOD1	4
BP	GO:0001776	leukocyte homeostasis	4/42	112/21261	6.99916e-05	0.000457172	0.000169956	AKT1/BCL2/HIF1A/IL6	4
BP	GO:0048143	astrocyte activation	3/42	41/21261	7.25204e-05	0.000468368	0.000174118	IFNG/IL1B/IL6	3
BP	GO:0035633	maintenance of blood-brain barrier	3/42	41/21261	7.25204e-05	0.000468368	0.000174118	GJA1/IL6/PTGS2	3
BP	GO:0002675	positive regulation of acute inflammatory response	3/42	41/21261	7.25204e-05	0.000468368	0.000174118	IL1B/IL6/PTGS2	3
BP	GO:0046777	protein autophosphorylation	5/42	221/21261	7.21247e-05	0.000468368	0.000174118	AKT1/CAV1/EGFR/GSK3B/KDR	5
BP	GO:0006939	smooth muscle contraction	4/42	113/21261	7.24565e-05	0.000468368	0.000174118	ADRB2/CAV1/PTGS2/SOD1	4
BP	GO:0032386	regulation of intracellular transport	6/42	362/21261	7.30775e-05	0.000470907	0.000175062	GSK3B/IFNG/IL1B/MAPK1/MAPK8/PTGS2	6
MF	GO:0005125	cytokine activity	6/42	292/21059	2.32756e-05	0.000471528	0.00016719	IFNG/IL10/IL1A/IL1B/IL6/SPP1	6
MF	GO:0005178	integrin binding	5/42	170/21059	2.15897e-05	0.000471528	0.00016719	ICAM1/IL1B/KDR/PRKCA/SPP1	5
MF	GO:0019903	protein phosphatase binding	5/42	175/21059	2.48172e-05	0.000471528	0.00016719	BCL2/EGFR/MAPK8/SOD1/TP53	5
BP	GO:0034764	positive regulation of transmembrane transport	5/42	223/21261	7.52603e-05	0.000481733	0.000179086	ADRB2/AKT1/CAV1/IFNG/NFE2L2	5
BP	GO:1901796	regulation of signal transduction by p53 class mediator	4/42	114/21261	7.49842e-05	0.000481733	0.000179086	AKT1/BCL2/MYC/TP53	4
BP	GO:0009746	response to hexose	5/42	223/21261	7.52603e-05	0.000481733	0.000179086	HIF1A/ICAM1/NCF1/PTGS2/RAF1	5
BP	GO:0070372	regulation of ERK1 and ERK2 cascade	6/42	366/21261	7.764e-05	0.000494761	0.00018393	EGFR/ICAM1/IL1A/IL1B/KDR/PRKCA	6
BP	GO:0019218	regulation of steroid metabolic process	4/42	115/21261	7.75755e-05	0.000494761	0.00018393	IFNG/IL1A/NR3C1/SOD1	4
BP	GO:0048147	negative regulation of fibroblast proliferation	3/42	42/21261	7.79917e-05	0.000495903	0.000184354	CAV1/MYC/TP53	3
MF	GO:0003707	nuclear steroid receptor activity	3/42	30/21059	2.88456e-05	0.000498242	0.000176662	ESR1/NR3C1/PPARD	3
BP	GO:0016236	macroautophagy	6/42	367/21261	7.88155e-05	0.000500035	0.00018589	ADRB2/AKT1/HIF1A/KDR/MAPK8/TP53	6
BP	GO:0140888	interferon-mediated signaling pathway	4/42	116/21261	8.02314e-05	0.000505669	0.000187984	IFNG/PPARG/RAF1/TP53	4
BP	GO:0032635	interleukin-6 production	5/42	226/21261	8.01596e-05	0.000505669	0.000187984	IFNG/IL10/IL1A/IL1B/IL6	5
BP	GO:0032675	regulation of interleukin-6 production	5/42	226/21261	8.01596e-05	0.000505669	0.000187984	IFNG/IL10/IL1A/IL1B/IL6	5
BP	GO:0030073	insulin secretion	5/42	227/21261	8.18462e-05	0.000514718	0.000191348	HIF1A/IFNG/IL1B/IL6/RAF1	5
BP	GO:0052547	regulation of peptidase activity	6/42	370/21261	8.24275e-05	0.000517241	0.000192287	AKT1/CAV1/MYC/PPARG/RAF1/SERPINE1	6
BP	GO:1905477	positive regulation of protein localization to membrane	4/42	117/21261	8.2953e-05	0.000519405	0.000193091	AKT1/EGFR/IFNG/MAPK8	4
BP	GO:1904385	cellular response to angiotensin	3/42	43/21261	8.37259e-05	0.000520841	0.000193625	CAV1/NFE2L2/PRKCA	3
BP	GO:1904706	negative regulation of vascular associated smooth muscle cell proliferation	3/42	43/21261	8.37259e-05	0.000520841	0.000193625	CDKN1A/IL10/PPARG	3
BP	GO:0070232	regulation of T cell apoptotic process	3/42	43/21261	8.37259e-05	0.000520841	0.000193625	BCL2/HIF1A/TP53	3
BP	GO:0042752	regulation of circadian rhythm	4/42	118/21261	8.57411e-05	0.000531077	0.00019743	GSK3B/MAPK8/PPARG/TP53	4
BP	GO:0046822	regulation of nucleocytoplasmic transport	4/42	118/21261	8.57411e-05	0.000531077	0.00019743	GSK3B/IFNG/IL1B/PTGS2	4
BP	GO:0046425	regulation of receptor signaling pathway via JAK-STAT	4/42	119/21261	8.85968e-05	0.000547586	0.000203567	CAV1/IFNG/IL10/IL6	4
MF	GO:0004674	protein serine/threonine kinase activity	7/42	467/21059	3.47502e-05	0.000550211	0.000195089	AKT1/EGFR/GSK3B/MAPK1/MAPK8/PRKCA/RAF1	7
BP	GO:0043620	regulation of DNA-templated transcription in response to stress	3/42	44/21261	8.97289e-05	0.000553392	0.000205726	HIF1A/NFE2L2/TP53	3
BP	GO:0060326	cell chemotaxis	6/42	378/21261	9.27097e-05	0.000570552	0.000212105	IL10/IL1B/IL6/KDR/MAPK1/SERPINE1	6
BP	GO:0001763	morphogenesis of a branching structure	5/42	234/21261	9.44319e-05	0.000578672	0.000215124	BCL2/ESR1/IL10/KDR/MYC	5
BP	GO:0031330	negative regulation of cellular catabolic process	5/42	234/21261	9.44319e-05	0.000578672	0.000215124	AKT1/BCL2/IL10/MCL1/TP53	5
BP	GO:0031281	positive regulation of cyclase activity	3/42	45/21261	9.60061e-05	0.000587067	0.000218245	ADRB2/MAPK8/RAF1	3
BP	GO:0050870	positive regulation of T cell activation	6/42	382/21261	9.82211e-05	0.000599337	0.000222806	AKT1/CAV1/IFNG/IL1A/IL1B/IL6	6
BP	GO:0045124	regulation of bone resorption	3/42	46/21261	0.000102563	0.000623185	0.000231672	IL6/PRKCA/SPP1	3
BP	GO:0070849	response to epidermal growth factor	3/42	46/21261	0.000102563	0.000623185	0.000231672	AKT1/EGFR/MAPK1	3
BP	GO:0046660	female sex differentiation	4/42	124/21261	0.000103924	0.000630124	0.000234251	BCL2/ESR1/KDR/SOD1	4
BP	GO:0090287	regulation of cellular response to growth factor stimulus	6/42	387/21261	0.000105475	0.000638177	0.000237245	HIF1A/IL1B/KDR/PPARG/RUNX2/TP53	6
BP	GO:0002526	acute inflammatory response	4/42	125/21261	0.000107207	0.000645938	0.00024013	IL1A/IL1B/IL6/PTGS2	4
BP	GO:0072089	stem cell proliferation	4/42	125/21261	0.000107207	0.000645938	0.00024013	GJA1/KDR/RUNX2/TP53	4
BP	GO:0031018	endocrine pancreas development	3/42	47/21261	0.000109406	0.000657808	0.000244543	AKT1/GSK3B/IL6	3
BP	GO:0060562	epithelial tube morphogenesis	6/42	390/21261	0.000110028	0.000659383	0.000245128	BCL2/ESR1/HIF1A/KDR/MYC/NR3C1	6
BP	GO:0008630	intrinsic apoptotic signaling pathway in response to DNA damage	4/42	126/21261	0.000110564	0.000659383	0.000245128	BCL2/CDKN1A/MCL1/TP53	4
BP	GO:2000060	positive regulation of ubiquitin-dependent protein catabolic process	4/42	126/21261	0.000110564	0.000659383	0.000245128	AKT1/CAV1/GSK3B/NFE2L2	4
BP	GO:0033157	regulation of intracellular protein transport	5/42	242/21261	0.000110585	0.000659383	0.000245128	GSK3B/IFNG/IL1B/MAPK8/PTGS2	5
BP	GO:0032677	regulation of interleukin-8 production	4/42	127/21261	0.000113997	0.000678315	0.000252166	IL10/IL1B/IL6/SERPINE1	4
BP	GO:0060711	labyrinthine layer development	3/42	48/21261	0.000116539	0.000692012	0.000257258	AKT1/IL10/MAPK1	3
BP	GO:0032637	interleukin-8 production	4/42	128/21261	0.000117506	0.000696315	0.000258858	IL10/IL1B/IL6/SERPINE1	4
BP	GO:0006984	ER-nucleus signaling pathway	3/42	49/21261	0.000123969	0.000730477	0.000271558	GSK3B/NFE2L2/TP53	3
BP	GO:0007595	lactation	3/42	49/21261	0.000123969	0.000730477	0.000271558	CAV1/CCND1/HIF1A	3
BP	GO:0002285	lymphocyte activation involved in immune response	5/42	248/21261	0.000124034	0.000730477	0.000271558	ICAM1/IFNG/IL10/IL6/TP53	5
BP	GO:0032309	icosanoid secretion	3/42	50/21261	0.000131701	0.000774048	0.000287755	IL1A/IL1B/PTGS2	3
BP	GO:1990748	cellular detoxification	4/42	132/21261	0.000132332	0.000776169	0.000288544	NFE2L2/PTGS1/PTGS2/SOD1	4
BP	GO:0071482	cellular response to light stimulus	4/42	133/21261	0.000136241	0.000794232	0.000295259	CDKN1A/MYC/PCNA/TP53	4
BP	GO:1904659	glucose transmembrane transport	4/42	133/21261	0.000136241	0.000794232	0.000295259	AKT1/IL1B/NFE2L2/PPARD	4
BP	GO:0032755	positive regulation of interleukin-6 production	4/42	133/21261	0.000136241	0.000794232	0.000295259	IFNG/IL1A/IL1B/IL6	4
BP	GO:0008406	gonad development	5/42	254/21261	0.000138704	0.000806954	0.000299988	BCL2/ESR1/IL1A/KDR/SOD1	5
BP	GO:0042149	cellular response to glucose starvation	3/42	51/21261	0.000139741	0.000808077	0.000300406	BCL2/NFE2L2/TP53	3
BP	GO:0060443	mammary gland morphogenesis	3/42	51/21261	0.000139741	0.000808077	0.000300406	CAV1/ESR1/NR3C1	3
BP	GO:2000648	positive regulation of stem cell proliferation	3/42	51/21261	0.000139741	0.000808077	0.000300406	GJA1/KDR/RUNX2	3
BP	GO:0030336	negative regulation of cell migration	6/42	408/21261	0.000140742	0.000812234	0.000301951	AKT1/BCL2/GJA1/NFE2L2/PPARG/SERPINE1	6
BP	GO:0050864	regulation of B cell activation	4/42	135/21261	0.000144309	0.000831148	0.000308982	BCL2/CDKN1A/IL10/IL6	4
BP	GO:0071674	mononuclear cell migration	5/42	257/21261	0.00014652	0.0008422	0.000313091	AKT1/ICAM1/IL6/MAPK1/SERPINE1	5
BP	GO:0042886	amide transport	6/42	412/21261	0.000148412	0.000843283	0.000313494	GJA1/HIF1A/IFNG/IL1B/IL6/RAF1	6
BP	GO:0034198	cellular response to amino acid starvation	3/42	52/21261	0.000148093	0.000843283	0.000313494	CDKN1A/MAPK1/MAPK8	3
BP	GO:0048546	digestive tract morphogenesis	3/42	52/21261	0.000148093	0.000843283	0.000313494	BCL2/EGFR/HIF1A	3
BP	GO:0008645	hexose transmembrane transport	4/42	136/21261	0.000148469	0.000843283	0.000313494	AKT1/IL1B/NFE2L2/PPARD	4
BP	GO:1901800	positive regulation of proteasomal protein catabolic process	4/42	136/21261	0.000148469	0.000843283	0.000313494	AKT1/CAV1/GSK3B/NFE2L2	4
BP	GO:0150077	regulation of neuroinflammatory response	3/42	52/21261	0.000148093	0.000843283	0.000313494	IL1B/IL6/PTGS2	3
BP	GO:0045137	development of primary sexual characteristics	5/42	259/21261	0.000151916	0.000861158	0.000320139	BCL2/ESR1/IL1A/KDR/SOD1	5
BP	GO:0002532	production of molecular mediator involved in inflammatory response	4/42	137/21261	0.000152717	0.000863991	0.000321192	HIF1A/IL6/NCF1/SERPINE1	4
MF	GO:0071889	14-3-3 protein binding	3/42	38/21059	5.92745e-05	0.00086632	0.000307172	AKT1/ESR1/TP53	3
BP	GO:1903039	positive regulation of leukocyte cell-cell adhesion	6/42	415/21261	0.00015438	0.000871687	0.000324053	AKT1/CAV1/IFNG/IL1A/IL1B/IL6	6
BP	GO:0042771	intrinsic apoptotic signaling pathway in response to DNA damage by p53 class mediator	3/42	53/21261	0.000156763	0.000883404	0.000328409	BCL2/CDKN1A/TP53	3
BP	GO:0015749	monosaccharide transmembrane transport	4/42	139/21261	0.000161474	0.000906398	0.000336957	AKT1/IL1B/NFE2L2/PPARD	4
BP	GO:0051099	positive regulation of binding	4/42	139/21261	0.000161474	0.000906398	0.000336957	CAV1/GSK3B/IFNG/PPARG	4
BP	GO:0002244	hematopoietic progenitor cell differentiation	4/42	140/21261	0.000165986	0.000920935	0.000342361	BCL2/KDR/NFE2L2/TP53	4
BP	GO:0048009	insulin-like growth factor receptor signaling pathway	3/42	54/21261	0.000165756	0.000920935	0.000342361	AKT1/MAPK1/RAF1	3
BP	GO:0006509	membrane protein ectodomain proteolysis	3/42	54/21261	0.000165756	0.000920935	0.000342361	IFNG/IL10/IL1B	3
BP	GO:0006693	prostaglandin metabolic process	3/42	54/21261	0.000165756	0.000920935	0.000342361	IL1B/PTGS1/PTGS2	3
BP	GO:0060251	regulation of glial cell proliferation	3/42	54/21261	0.000165756	0.000920935	0.000342361	IL1B/IL6/TP53	3
BP	GO:0051972	regulation of telomerase activity	3/42	54/21261	0.000165756	0.000920935	0.000342361	MAPK1/MYC/TP53	3
BP	GO:1903799	negative regulation of miRNA processing	2/42	10/21261	0.000169723	0.000936243	0.000348052	IL6/TP53	2
BP	GO:0060559	positive regulation of calcidiol 1-monooxygenase activity	2/42	10/21261	0.000169723	0.000936243	0.000348052	IFNG/IL1B	2
BP	GO:0032070	regulation of deoxyribonuclease activity	2/42	10/21261	0.000169723	0.000936243	0.000348052	AKT1/PCNA	2
BP	GO:0045931	positive regulation of mitotic cell cycle	4/42	141/21261	0.000170589	0.000937423	0.000348491	AKT1/CCND1/EGFR/PRKCA	4
BP	GO:0001952	regulation of cell-matrix adhesion	4/42	141/21261	0.000170589	0.000937423	0.000348491	BCL2/GSK3B/KDR/SERPINE1	4
BP	GO:2000146	negative regulation of cell motility	6/42	424/21261	0.000173435	0.000951243	0.000353628	AKT1/BCL2/GJA1/NFE2L2/PPARG/SERPINE1	6
BP	GO:0006692	prostanoid metabolic process	3/42	55/21261	0.000175079	0.000954793	0.000354948	IL1B/PTGS1/PTGS2	3
BP	GO:0046850	regulation of bone remodeling	3/42	55/21261	0.000175079	0.000954793	0.000354948	IL6/PRKCA/SPP1	3
BP	GO:1990928	response to amino acid starvation	3/42	55/21261	0.000175079	0.000954793	0.000354948	CDKN1A/MAPK1/MAPK8	3
BP	GO:0006275	regulation of DNA replication	4/42	143/21261	0.00018007	0.000978923	0.000363919	CCNA2/EGFR/PCNA/TP53	4
BP	GO:0050767	regulation of neurogenesis	6/42	427/21261	0.000180185	0.000978923	0.000363919	HIF1A/IFNG/IL1B/IL6/SPP1/TP53	6
BP	GO:0070374	positive regulation of ERK1 and ERK2 cascade	5/42	269/21261	0.000181217	0.000982674	0.000365313	EGFR/ICAM1/IL1A/KDR/PRKCA	5
BP	GO:0007006	mitochondrial membrane organization	4/42	144/21261	0.000184951	0.000997278	0.000370742	BCL2/GSK3B/MAPK8/TP53	4
BP	GO:2000378	negative regulation of reactive oxygen species metabolic process	3/42	56/21261	0.000184735	0.000997278	0.000370742	BCL2/HIF1A/TP53	3
BP	GO:0006636	unsaturated fatty acid biosynthetic process	3/42	56/21261	0.000184735	0.000997278	0.000370742	IL1B/PTGS1/PTGS2	3
BP	GO:0001701	in utero embryonic development	6/42	431/21261	0.000189507	0.00101993	0.000379162	AKT1/EGFR/HIF1A/IL10/MAPK1/TP53	6
BP	GO:0061041	regulation of wound healing	4/42	146/21261	0.000194998	0.00104752	0.000389421	CAV1/NFE2L2/SERPINE1/THBD	4
BP	GO:0002286	T cell activation involved in immune response	4/42	147/21261	0.000200167	0.00107328	0.000398998	ICAM1/IFNG/IL6/TP53	4
MF	GO:0001046	core promoter sequence-specific DNA binding	3/42	44/21059	9.2286e-05	0.00107582	0.000381453	MYC/NR3C1/TP53	3
MF	GO:0001217	DNA-binding transcription repressor activity	6/42	366/21059	8.18044e-05	0.00107582	0.000381453	HIF1A/MYC/NR3C1/PPARD/PPARG/TP53	6
MF	GO:0106310	protein serine kinase activity	6/42	377/21059	9.62572e-05	0.00107582	0.000381453	AKT1/GSK3B/MAPK1/MAPK8/PRKCA/RAF1	6
MF	GO:0001223	transcription coactivator binding	3/42	44/21059	9.2286e-05	0.00107582	0.000381453	ESR1/HIF1A/PPARD	3
BP	GO:0010543	regulation of platelet activation	3/42	58/21261	0.00020507	0.00109753	0.00040801	IL6/PRKCA/THBD	3
BP	GO:0006983	ER overload response	2/42	11/21261	0.000207179	0.00110061	0.000409157	GSK3B/TP53	2
BP	GO:0032075	positive regulation of nuclease activity	2/42	11/21261	0.000207179	0.00110061	0.000409157	AKT1/PCNA	2
BP	GO:1903596	regulation of gap junction assembly	2/42	11/21261	0.000207179	0.00110061	0.000409157	CAV1/IL1B	2
BP	GO:0010959	regulation of metal ion transport	6/42	438/21261	0.000206736	0.00110061	0.000409157	ADRB2/AKT1/BCL2/CAV1/IFNG/PTGS2	6
MF	GO:0051879	Hsp90 protein binding	3/42	46/21059	0.000105483	0.00111343	0.000394791	HIF1A/KDR/NR3C1	3
BP	GO:0097237	cellular response to toxic substance	4/42	149/21261	0.0002108	0.00111779	0.000415541	NFE2L2/PTGS1/PTGS2/SOD1	4
BP	GO:0045861	negative regulation of proteolysis	5/42	280/21261	0.000218243	0.00115512	0.000429421	AKT1/IL10/RAF1/SERPINE1/TP53	5
BP	GO:0071333	cellular response to glucose stimulus	4/42	151/21261	0.000221835	0.00117003	0.000434965	HIF1A/ICAM1/NCF1/RAF1	4
BP	GO:0030072	peptide hormone secretion	5/42	281/21261	0.000221875	0.00117003	0.000434965	HIF1A/IFNG/IL1B/IL6/RAF1	5
BP	GO:0030595	leukocyte chemotaxis	5/42	282/21261	0.000225552	0.00118725	0.000441364	IL10/IL1B/IL6/MAPK1/SERPINE1	5
BP	GO:0014002	astrocyte development	3/42	60/21261	0.000226804	0.00119165	0.000443002	IFNG/IL1B/IL6	3
BP	GO:0034219	carbohydrate transmembrane transport	4/42	152/21261	0.000227506	0.00119316	0.000443562	AKT1/IL1B/NFE2L2/PPARD	4
BP	GO:0097529	myeloid leukocyte migration	5/42	283/21261	0.000229276	0.00120026	0.0004462	IL1A/IL1B/IL6/MAPK1/SERPINE1	5
BP	GO:0071331	cellular response to hexose stimulus	4/42	153/21261	0.00023328	0.00121678	0.000452344	HIF1A/ICAM1/NCF1/RAF1	4
BP	GO:0046328	regulation of JNK cascade	4/42	153/21261	0.00023328	0.00121678	0.000452344	EGFR/IL1A/IL1B/NCF1	4
BP	GO:0031279	regulation of cyclase activity	3/42	61/21261	0.000238208	0.00124024	0.000461063	ADRB2/MAPK8/RAF1	3
BP	GO:0002790	peptide secretion	5/42	286/21261	0.00024073	0.0012511	0.000465102	HIF1A/IFNG/IL1B/IL6/RAF1	5
BP	GO:0071326	cellular response to monosaccharide stimulus	4/42	155/21261	0.000245145	0.00126263	0.000469388	HIF1A/ICAM1/NCF1/RAF1	4
BP	GO:0048565	digestive tract development	4/42	155/21261	0.000245145	0.00126263	0.000469388	BCL2/CDKN1A/EGFR/HIF1A	4
BP	GO:0002573	myeloid leukocyte differentiation	5/42	287/21261	0.000244644	0.00126263	0.000469388	IFNG/MYC/NR3C1/PPARG/PRKCA	5
BP	GO:0043271	negative regulation of monoatomic ion transport	4/42	155/21261	0.000245145	0.00126263	0.000469388	BCL2/CAV1/MAOB/PTGS2	4
BP	GO:0043401	steroid hormone mediated signaling pathway	4/42	155/21261	0.000245145	0.00126263	0.000469388	ESR1/MAPK1/NR3C1/PPARD	4
BP	GO:0071394	cellular response to testosterone stimulus	2/42	12/21261	0.000248303	0.00126754	0.000471212	NCF1/SPP1	2
BP	GO:0010887	negative regulation of cholesterol storage	2/42	12/21261	0.000248303	0.00126754	0.000471212	PPARD/PPARG	2
BP	GO:0060965	negative regulation of miRNA-mediated gene silencing	2/42	12/21261	0.000248303	0.00126754	0.000471212	IL6/TP53	2
BP	GO:0033083	regulation of immature T cell proliferation	2/42	12/21261	0.000248303	0.00126754	0.000471212	IL1A/IL1B	2
BP	GO:0033084	regulation of immature T cell proliferation in thymus	2/42	12/21261	0.000248303	0.00126754	0.000471212	IL1A/IL1B	2
BP	GO:0002673	regulation of acute inflammatory response	3/42	62/21261	0.000249977	0.00127382	0.000473548	IL1B/IL6/PTGS2	3
BP	GO:0035264	multicellular organism growth	4/42	156/21261	0.000251238	0.00127798	0.000475094	ADRB2/BCL2/SOD1/TP53	4
MF	GO:0016538	cyclin-dependent protein serine/threonine kinase regulator activity	3/42	50/21059	0.000135444	0.00128672	0.000456232	CCNA2/CCND1/CDKN1A	3
MF	GO:0019887	protein kinase regulator activity	5/42	249/21059	0.000132122	0.00128672	0.000456232	AKT1/CCNA2/CCND1/CDKN1A/EGFR	5
BP	GO:0097746	blood vessel diameter maintenance	4/42	157/21261	0.000257439	0.00129803	0.000482549	ADRB2/CAV1/PTGS2/SOD1	4
BP	GO:0071346	cellular response to type II interferon	4/42	157/21261	0.000257439	0.00129803	0.000482549	IFNG/PPARG/RAF1/TP53	4
BP	GO:0001889	liver development	4/42	157/21261	0.000257439	0.00129803	0.000482549	CCND1/IL10/IL6/PCNA	4
BP	GO:0032409	regulation of transporter activity	5/42	290/21261	0.000256675	0.00129803	0.000482549	ADRB2/BCL2/CAV1/IFNG/PPARG	5
BP	GO:0035296	regulation of tube diameter	4/42	157/21261	0.000257439	0.00129803	0.000482549	ADRB2/CAV1/PTGS2/SOD1	4
MF	GO:0015459	potassium channel regulator activity	3/42	51/21059	0.00014371	0.00130023	0.000461023	ADRB2/AKT1/CAV1	3
BP	GO:0048010	vascular endothelial growth factor receptor signaling pathway	3/42	63/21261	0.000262116	0.0013193	0.000490456	HIF1A/IL1B/KDR	3
BP	GO:0035150	regulation of tube size	4/42	159/21261	0.00027017	0.00135746	0.000504642	ADRB2/CAV1/PTGS2/SOD1	4
BP	GO:0042098	T cell proliferation	5/42	294/21261	0.000273411	0.00137135	0.000509806	IL10/IL1A/IL1B/IL6/TP53	5
BP	GO:0035794	positive regulation of mitochondrial membrane permeability	3/42	64/21261	0.00027463	0.00137267	0.000510296	GSK3B/MAPK8/TP53	3
BP	GO:1903409	reactive oxygen species biosynthetic process	3/42	64/21261	0.00027463	0.00137267	0.000510296	MAOB/NCF1/SOD1	3
BP	GO:0061008	hepaticobiliary system development	4/42	160/21261	0.000276703	0.00137824	0.000512365	CCND1/IL10/IL6/PCNA	4
BP	GO:0034763	negative regulation of transmembrane transport	4/42	160/21261	0.000276703	0.00137824	0.000512365	AKT1/BCL2/CAV1/IL1B	4
BP	GO:0042113	B cell activation	5/42	295/21261	0.000277722	0.00138092	0.000513364	BCL2/CDKN1A/IL10/IL6/TP53	5
BP	GO:0040013	negative regulation of locomotion	6/42	463/21261	0.000278636	0.00138307	0.000514163	AKT1/BCL2/GJA1/NFE2L2/PPARG/SERPINE1	6
BP	GO:1903052	positive regulation of proteolysis involved in protein catabolic process	4/42	161/21261	0.000283348	0.00140162	0.000521058	AKT1/CAV1/GSK3B/NFE2L2	4
BP	GO:1900180	regulation of protein localization to nucleus	4/42	161/21261	0.000283348	0.00140162	0.000521058	AKT1/GSK3B/IFNG/PTGS2	4
BP	GO:0010883	regulation of lipid storage	3/42	65/21261	0.000287524	0.0014174	0.000526923	IL6/PPARD/PPARG	3
BP	GO:1902108	regulation of mitochondrial membrane permeability involved in apoptotic process	3/42	65/21261	0.000287524	0.0014174	0.000526923	GSK3B/MAPK8/TP53	3
BP	GO:0072584	caveolin-mediated endocytosis	2/42	13/21261	0.000293081	0.00142524	0.000529838	CAV1/MAPK1	2
BP	GO:0002069	columnar/cuboidal epithelial cell maturation	2/42	13/21261	0.000293081	0.00142524	0.000529838	CDKN1A/HIF1A	2
BP	GO:0033079	immature T cell proliferation	2/42	13/21261	0.000293081	0.00142524	0.000529838	IL1A/IL1B	2
BP	GO:0033080	immature T cell proliferation in thymus	2/42	13/21261	0.000293081	0.00142524	0.000529838	IL1A/IL1B	2
BP	GO:0060967	negative regulation of gene silencing by regulatory ncRNA	2/42	13/21261	0.000293081	0.00142524	0.000529838	IL6/TP53	2
BP	GO:1903377	negative regulation of oxidative stress-induced neuron intrinsic apoptotic signaling pathway	2/42	13/21261	0.000293081	0.00142524	0.000529838	HIF1A/IL10	2
BP	GO:0060149	negative regulation of post-transcriptional gene silencing	2/42	13/21261	0.000293081	0.00142524	0.000529838	IL6/TP53	2
BP	GO:1900369	negative regulation of post-transcriptional gene silencing by regulatory ncRNA	2/42	13/21261	0.000293081	0.00142524	0.000529838	IL6/TP53	2
BP	GO:0030183	B cell differentiation	4/42	163/21261	0.000296982	0.00144177	0.000535982	BCL2/IL10/IL6/TP53	4
MF	GO:0016247	channel regulator activity	4/42	144/21059	0.000191783	0.0014536	0.000515403	ADRB2/AKT1/BCL2/CAV1	4
MF	GO:0070513	death domain binding	2/42	11/21059	0.00021115	0.0014536	0.000515403	BCL2/MCL1	2
MF	GO:0070888	E-box binding	3/42	59/21059	0.000221865	0.0014536	0.000515403	HIF1A/MYC/PPARG	3
MF	GO:0034056	estrogen response element binding	2/42	11/21059	0.00021115	0.0014536	0.000515403	ESR1/NR3C1	2
MF	GO:0140296	general transcription initiation factor binding	3/42	59/21059	0.000221865	0.0014536	0.000515403	ESR1/NR3C1/TP53	3
MF	GO:0070851	growth factor receptor binding	4/42	141/21059	0.000176897	0.0014536	0.000515403	IL10/IL1A/IL1B/IL6	4
MF	GO:0042826	histone deacetylase binding	4/42	142/21059	0.000181763	0.0014536	0.000515403	CCND1/HIF1A/MAPK8/TP53	4
MF	GO:0016922	nuclear receptor binding	4/42	149/21059	0.000218572	0.0014536	0.000515403	ESR1/HIF1A/PCNA/PPARG	4
BP	GO:0043525	positive regulation of neuron apoptotic process	3/42	66/21261	0.000300802	0.0014554	0.00054105	MCL1/NR3C1/TP53	3
BP	GO:0090303	positive regulation of wound healing	3/42	66/21261	0.000300802	0.0014554	0.00054105	NFE2L2/SERPINE1/THBD	3
MF	GO:0019207	kinase regulator activity	5/42	282/21059	0.00023567	0.00149258	0.000529224	AKT1/CCNA2/CCND1/CDKN1A/EGFR	5
BP	GO:0010823	negative regulation of mitochondrion organization	3/42	67/21261	0.000314471	0.00151897	0.000564684	AKT1/PPARG/TP53	3
BP	GO:0071322	cellular response to carbohydrate stimulus	4/42	166/21261	0.000318308	0.00153493	0.000570615	HIF1A/ICAM1/NCF1/RAF1	4
BP	GO:0050768	negative regulation of neurogenesis	4/42	167/21261	0.000325654	0.00156772	0.000582807	IL1B/IL6/SPP1/TP53	4
BP	GO:0046456	icosanoid biosynthetic process	3/42	68/21261	0.000328534	0.00157155	0.00058423	IL1B/PTGS1/PTGS2	3
BP	GO:0031663	lipopolysaccharide-mediated signaling pathway	3/42	68/21261	0.000328534	0.00157155	0.00058423	AKT1/MAPK1/PRKCA	3
BP	GO:0040014	regulation of multicellular organism growth	3/42	68/21261	0.000328534	0.00157155	0.00058423	ADRB2/BCL2/SOD1	3
BP	GO:0090596	sensory organ morphogenesis	5/42	306/21261	0.000328637	0.00157155	0.00058423	BCL2/HIF1A/KDR/MAPK1/SOD1	5
BP	GO:0055123	digestive system development	4/42	168/21261	0.000333122	0.00158771	0.000590239	BCL2/CDKN1A/EGFR/HIF1A	4
BP	GO:0032434	regulation of proteasomal ubiquitin-dependent protein catabolic process	4/42	168/21261	0.000333122	0.00158771	0.000590239	AKT1/CAV1/GSK3B/NFE2L2	4
BP	GO:0071715	icosanoid transport	3/42	69/21261	0.000342996	0.00160549	0.000596847	IL1A/IL1B/PTGS2	3
BP	GO:0051918	negative regulation of fibrinolysis	2/42	14/21261	0.0003415	0.00160549	0.000596847	SERPINE1/THBD	2
BP	GO:0031622	positive regulation of fever generation	2/42	14/21261	0.0003415	0.00160549	0.000596847	IL1B/PTGS2	2
BP	GO:1905710	positive regulation of membrane permeability	3/42	69/21261	0.000342996	0.00160549	0.000596847	GSK3B/MAPK8/TP53	3
BP	GO:1901030	positive regulation of mitochondrial outer membrane permeabilization involved in apoptotic signaling pathway	2/42	14/21261	0.0003415	0.00160549	0.000596847	GSK3B/MAPK8	2
BP	GO:0030888	regulation of B cell proliferation	3/42	69/21261	0.000342996	0.00160549	0.000596847	BCL2/CDKN1A/IL10	3
BP	GO:0060558	regulation of calcidiol 1-monooxygenase activity	2/42	14/21261	0.0003415	0.00160549	0.000596847	IFNG/IL1B	2
BP	GO:0031392	regulation of prostaglandin biosynthetic process	2/42	14/21261	0.0003415	0.00160549	0.000596847	IL1B/PTGS2	2
BP	GO:0070243	regulation of thymocyte apoptotic process	2/42	14/21261	0.0003415	0.00160549	0.000596847	HIF1A/TP53	2
BP	GO:0051412	response to corticosterone	2/42	14/21261	0.0003415	0.00160549	0.000596847	CDKN1A/MAOB	2
BP	GO:0070555	response to interleukin-1	4/42	169/21261	0.000340711	0.00160549	0.000596847	HIF1A/IL1B/IL6/PRKCA	4
BP	GO:0007093	mitotic cell cycle checkpoint signaling	4/42	170/21261	0.000348424	0.00162738	0.000604986	BIRC5/CCND1/CDKN1A/TP53	4
BP	GO:0034612	response to tumor necrosis factor	5/42	310/21261	0.000348806	0.00162738	0.000604986	AKT1/MAPK1/NFE2L2/PTGS2/TP53	5
BP	GO:0050921	positive regulation of chemotaxis	4/42	171/21261	0.000356261	0.00165947	0.000616916	IL6/KDR/MAPK1/SERPINE1	4
BP	GO:1903078	positive regulation of protein localization to plasma membrane	3/42	70/21261	0.000357863	0.00166424	0.000618686	AKT1/EGFR/IFNG	3
BP	GO:0007548	sex differentiation	5/42	312/21261	0.000359236	0.00166792	0.000620056	BCL2/ESR1/IL1A/KDR/SOD1	5
BP	GO:0001678	intracellular glucose homeostasis	4/42	172/21261	0.000364224	0.00168835	0.000627652	HIF1A/ICAM1/NCF1/RAF1	4
BP	GO:0070301	cellular response to hydrogen peroxide	3/42	71/21261	0.000373139	0.0017131	0.000636852	IL6/NFE2L2/PCNA	3
BP	GO:0098754	detoxification	4/42	173/21261	0.000372313	0.0017131	0.000636852	NFE2L2/PTGS1/PTGS2/SOD1	4
BP	GO:0030225	macrophage differentiation	3/42	71/21261	0.000373139	0.0017131	0.000636852	IFNG/NR3C1/PRKCA	3
BP	GO:0033619	membrane protein proteolysis	3/42	71/21261	0.000373139	0.0017131	0.000636852	IFNG/IL10/IL1B	3
BP	GO:0051961	negative regulation of nervous system development	4/42	173/21261	0.000372313	0.0017131	0.000636852	IL1B/IL6/SPP1/TP53	4
BP	GO:0043470	regulation of carbohydrate catabolic process	3/42	71/21261	0.000373139	0.0017131	0.000636852	HIF1A/IFNG/TP53	3
BP	GO:1901988	negative regulation of cell cycle phase transition	5/42	315/21261	0.000375322	0.00172038	0.000639556	BCL2/BIRC5/CCND1/CDKN1A/TP53	5
BP	GO:0044839	cell cycle G2/M phase transition	4/42	174/21261	0.000380531	0.00173995	0.000646834	CCNA2/CCND1/CDKN1A/TP53	4
BP	GO:0015833	peptide transport	5/42	316/21261	0.000380804	0.00173995	0.000646834	HIF1A/IFNG/IL1B/IL6/RAF1	5
BP	GO:0072594	establishment of protein localization to organelle	6/42	494/21261	0.000393704	0.00178753	0.00066452	AKT1/CDKN1A/IFNG/MAPK8/PTGS2/TP53	6
BP	GO:0045348	positive regulation of MHC class II biosynthetic process	2/42	15/21261	0.000393545	0.00178753	0.00066452	IFNG/IL10	2
BP	GO:0032308	positive regulation of prostaglandin secretion	2/42	15/21261	0.000393545	0.00178753	0.00066452	IL1A/IL1B	2
BP	GO:0032306	regulation of prostaglandin secretion	2/42	15/21261	0.000393545	0.00178753	0.00066452	IL1A/IL1B	2
BP	GO:0007043	cell-cell junction assembly	4/42	176/21261	0.000397354	0.00180126	0.000669624	CAV1/GJA1/IL1B/PRKCA	4
BP	GO:0014009	glial cell proliferation	3/42	73/21261	0.000404937	0.00183274	0.000681327	IL1B/IL6/TP53	3
BP	GO:0006937	regulation of muscle contraction	4/42	177/21261	0.000405962	0.00183449	0.000681979	ADRB2/CAV1/PTGS2/SOD1	4
BP	GO:0008643	carbohydrate transport	4/42	178/21261	0.000414703	0.00187087	0.000695503	AKT1/IL1B/NFE2L2/PPARD	4
BP	GO:1903706	regulation of hemopoiesis	6/42	499/21261	0.000415315	0.00187087	0.000695503	HIF1A/IFNG/IL10/MYC/PRKCA/SOD1	6
BP	GO:0034329	cell junction assembly	6/42	500/21261	0.000419746	0.00188787	0.000701825	BCL2/CAV1/GJA1/IL1B/KDR/PRKCA	6
BP	GO:0071260	cellular response to mechanical stimulus	3/42	74/21261	0.000421468	0.00189266	0.000703602	IL1B/MAPK8/PTGS2	3
MF	GO:0005507	copper ion binding	3/42	67/21059	0.000323335	0.00198173	0.000702663	IL1A/SOD1/TP53	3
BP	GO:0045019	negative regulation of nitric oxide biosynthetic process	2/42	16/21261	0.000449202	0.0019923	0.000740644	CAV1/IL10	2
BP	GO:1904406	negative regulation of nitric oxide metabolic process	2/42	16/21261	0.000449202	0.0019923	0.000740644	CAV1/IL10	2
BP	GO:0031652	positive regulation of heat generation	2/42	16/21261	0.000449202	0.0019923	0.000740644	IL1B/PTGS2	2
BP	GO:0051770	positive regulation of nitric-oxide synthase biosynthetic process	2/42	16/21261	0.000449202	0.0019923	0.000740644	IFNG/KDR	2
BP	GO:0034393	positive regulation of smooth muscle cell apoptotic process	2/42	16/21261	0.000449202	0.0019923	0.000740644	IFNG/PPARG	2
BP	GO:0031620	regulation of fever generation	2/42	16/21261	0.000449202	0.0019923	0.000740644	IL1B/PTGS2	2
BP	GO:1903798	regulation of miRNA processing	2/42	16/21261	0.000449202	0.0019923	0.000740644	IL6/TP53	2
BP	GO:2001279	regulation of unsaturated fatty acid biosynthetic process	2/42	16/21261	0.000449202	0.0019923	0.000740644	IL1B/PTGS2	2
BP	GO:0048608	reproductive structure development	5/42	331/21261	0.000470533	0.00208369	0.000774619	BCL2/ESR1/IL1A/KDR/SOD1	5
BP	GO:0048754	branching morphogenesis of an epithelial tube	4/42	186/21261	0.000489548	0.00216123	0.000803446	BCL2/ESR1/KDR/MYC	4
BP	GO:0034341	response to type II interferon	4/42	186/21261	0.000489548	0.00216123	0.000803446	IFNG/PPARG/RAF1/TP53	4
BP	GO:0061458	reproductive system development	5/42	335/21261	0.000496952	0.00219055	0.000814346	BCL2/ESR1/IL1A/KDR/SOD1	5
BP	GO:0034349	glial cell apoptotic process	2/42	17/21261	0.000508458	0.00222761	0.000828122	PRKCA/TP53	2
BP	GO:0060644	mammary gland epithelial cell differentiation	2/42	17/21261	0.000508458	0.00222761	0.000828122	AKT1/HIF1A	2
BP	GO:0051000	positive regulation of nitric-oxide synthase activity	2/42	17/21261	0.000508458	0.00222761	0.000828122	AKT1/HIF1A	2
BP	GO:0070920	regulation of regulatory ncRNA processing	2/42	17/21261	0.000508458	0.00222761	0.000828122	IL6/TP53	2
BP	GO:2000242	negative regulation of reproductive process	3/42	79/21261	0.000510637	0.00223035	0.000829142	GJA1/IL1A/SOD1	3
BP	GO:0006801	superoxide metabolic process	3/42	79/21261	0.000510637	0.00223035	0.000829142	NCF1/NFE2L2/SOD1	3
BP	GO:0035265	organ growth	4/42	189/21261	0.000519947	0.00226413	0.0008417	AKT1/BCL2/ESR1/SOD1	4
BP	GO:0043281	regulation of cysteine-type endopeptidase activity involved in apoptotic process	4/42	189/21261	0.000519947	0.00226413	0.0008417	AKT1/MYC/PPARG/RAF1	4
BP	GO:0002260	lymphocyte homeostasis	3/42	80/21261	0.000529805	0.00229908	0.000854692	AKT1/BCL2/HIF1A	3
BP	GO:0045807	positive regulation of endocytosis	4/42	190/21261	0.000530372	0.00229908	0.000854692	IFNG/IL1B/SERPINE1/SOD1	4
BP	GO:0050731	positive regulation of peptidyl-tyrosine phosphorylation	4/42	190/21261	0.000530372	0.00229908	0.000854692	IFNG/IL6/NCF1/TP53	4
BP	GO:0030100	regulation of endocytosis	5/42	340/21261	0.000531532	0.00230064	0.000855271	CAV1/IFNG/IL1B/SERPINE1/SOD1	5
BP	GO:0043409	negative regulation of MAPK cascade	4/42	191/21261	0.000540946	0.00233435	0.000867804	CAV1/IL1B/MYC/PPARG	4
BP	GO:0050796	regulation of insulin secretion	4/42	191/21261	0.000540946	0.00233435	0.000867804	HIF1A/IFNG/IL1B/IL6	4
BP	GO:0014823	response to activity	3/42	81/21261	0.000549428	0.0023674	0.000880091	HIF1A/IL10/IL6	3
BP	GO:0007259	receptor signaling pathway via JAK-STAT	4/42	192/21261	0.000551669	0.0023735	0.000882357	CAV1/IFNG/IL10/IL6	4
BP	GO:0006977	DNA damage response, signal transduction by p53 class mediator resulting in cell cycle arrest	2/42	18/21261	0.0005713	0.00242528	0.000901608	CDKN1A/TP53	2
BP	GO:0006978	DNA damage response, signal transduction by p53 class mediator resulting in transcription of p21 class mediator	2/42	18/21261	0.0005713	0.00242528	0.000901608	CDKN1A/TP53	2
BP	GO:0031016	pancreas development	3/42	82/21261	0.000569512	0.00242528	0.000901608	AKT1/GSK3B/IL6	3
BP	GO:0070230	positive regulation of lymphocyte apoptotic process	2/42	18/21261	0.0005713	0.00242528	0.000901608	IL10/TP53	2
BP	GO:1904377	positive regulation of protein localization to cell periphery	3/42	82/21261	0.000569512	0.00242528	0.000901608	AKT1/EGFR/IFNG	3
BP	GO:1903036	positive regulation of response to wounding	3/42	82/21261	0.000569512	0.00242528	0.000901608	NFE2L2/SERPINE1/THBD	3
BP	GO:0030949	positive regulation of vascular endothelial growth factor receptor signaling pathway	2/42	18/21261	0.0005713	0.00242528	0.000901608	HIF1A/IL1B	2
BP	GO:0010522	regulation of calcium ion transport into cytosol	2/42	18/21261	0.0005713	0.00242528	0.000901608	BCL2/CAV1	2
BP	GO:0052548	regulation of endopeptidase activity	5/42	345/21261	0.000567897	0.00242528	0.000901608	AKT1/MYC/PPARG/RAF1/SERPINE1	5
BP	GO:0071478	cellular response to radiation	4/42	194/21261	0.000573567	0.00243132	0.000903851	CDKN1A/MYC/PCNA/TP53	4
BP	GO:0031214	biomineral tissue development	4/42	195/21261	0.000584745	0.00247505	0.000920109	ADRB2/HIF1A/PTGS2/SPP1	4
BP	GO:0097194	execution phase of apoptosis	3/42	83/21261	0.000590059	0.00248291	0.000923033	AKT1/IL6/TP53	3
BP	GO:0061900	glial cell activation	3/42	83/21261	0.000590059	0.00248291	0.000923033	IFNG/IL1B/IL6	3
BP	GO:0045913	positive regulation of carbohydrate metabolic process	3/42	83/21261	0.000590059	0.00248291	0.000923033	AKT1/HIF1A/IFNG	3
BP	GO:0016239	positive regulation of macroautophagy	3/42	83/21261	0.000590059	0.00248291	0.000923033	ADRB2/HIF1A/KDR	3
BP	GO:0007249	canonical NF-kappaB signal transduction	5/42	350/21261	0.000606105	0.0025454	0.000946261	AKT1/ESR1/GJA1/IL1A/IL1B	5
BP	GO:0001959	regulation of cytokine-mediated signaling pathway	4/42	197/21261	0.000607565	0.0025454	0.000946261	CAV1/HIF1A/IL6/PPARG	4
BP	GO:1905475	regulation of protein localization to membrane	4/42	197/21261	0.000607565	0.0025454	0.000946261	AKT1/EGFR/IFNG/MAPK8	4
BP	GO:0051899	membrane depolarization	3/42	84/21261	0.000611075	0.00255266	0.000948961	BCL2/CAV1/KDR	3
BP	GO:0048678	response to axon injury	3/42	84/21261	0.000611075	0.00255266	0.000948961	BCL2/SOD1/SPP1	3
BP	GO:0035743	CD4-positive, alpha-beta T cell cytokine production	2/42	19/21261	0.000637712	0.00261826	0.00097335	IL1B/IL6	2
BP	GO:0042772	DNA damage response, signal transduction resulting in transcription	2/42	19/21261	0.000637712	0.00261826	0.00097335	CDKN1A/TP53	2
BP	GO:0050665	hydrogen peroxide biosynthetic process	2/42	19/21261	0.000637712	0.00261826	0.00097335	MAOB/SOD1	2
BP	GO:0060576	intestinal epithelial cell development	2/42	19/21261	0.000637712	0.00261826	0.00097335	CDKN1A/HIF1A	2
BP	GO:0006089	lactate metabolic process	2/42	19/21261	0.000637712	0.00261826	0.00097335	HIF1A/TP53	2
BP	GO:0002366	leukocyte activation involved in immune response	5/42	353/21261	0.00062994	0.00261826	0.00097335	ICAM1/IFNG/IL10/IL6/TP53	5
BP	GO:0035821	modulation of process of another organism	2/42	19/21261	0.000637712	0.00261826	0.00097335	AKT1/IFNG	2
BP	GO:0043217	myelin maintenance	2/42	19/21261	0.000637712	0.00261826	0.00097335	AKT1/SOD1	2
BP	GO:0032757	positive regulation of interleukin-8 production	3/42	85/21261	0.000632563	0.00261826	0.00097335	IL1B/IL6/SERPINE1	3
BP	GO:0051917	regulation of fibrinolysis	2/42	19/21261	0.000637712	0.00261826	0.00097335	SERPINE1/THBD	2
BP	GO:0031650	regulation of heat generation	2/42	19/21261	0.000637712	0.00261826	0.00097335	IL1B/PTGS2	2
BP	GO:0002040	sprouting angiogenesis	4/42	199/21261	0.000631011	0.00261826	0.00097335	AKT1/IL10/KDR/PTGS2	4
BP	GO:0001837	epithelial to mesenchymal transition	4/42	200/21261	0.000642973	0.0026361	0.000979979	GSK3B/HIF1A/IL1B/IL6	4
BP	GO:0002263	cell activation involved in immune response	5/42	357/21261	0.000662808	0.00271355	0.00100877	ICAM1/IFNG/IL10/IL6/TP53	5
BP	GO:0048872	homeostasis of number of cells	5/42	358/21261	0.000671223	0.00274409	0.00102013	AKT1/BCL2/HIF1A/IL6/SOD1	5
BP	GO:0010827	regulation of glucose transmembrane transport	3/42	87/21261	0.000676977	0.00276368	0.00102741	AKT1/IL1B/NFE2L2	3
BP	GO:0051302	regulation of cell division	4/42	203/21261	0.000679822	0.00277136	0.00103026	BIRC5/IL1A/IL1B/MYC	4
MF	GO:0005126	cytokine receptor binding	5/42	328/21059	0.000471375	0.00279879	0.000992368	IFNG/IL10/IL1A/IL1B/IL6	5
BP	GO:0051767	nitric-oxide synthase biosynthetic process	2/42	20/21261	0.000707682	0.00286059	0.00106343	IFNG/KDR	2
BP	GO:0045346	regulation of MHC class II biosynthetic process	2/42	20/21261	0.000707682	0.00286059	0.00106343	IFNG/IL10	2
BP	GO:0051769	regulation of nitric-oxide synthase biosynthetic process	2/42	20/21261	0.000707682	0.00286059	0.00106343	IFNG/KDR	2
BP	GO:2000058	regulation of ubiquitin-dependent protein catabolic process	4/42	205/21261	0.000705206	0.00286059	0.00106343	AKT1/CAV1/GSK3B/NFE2L2	4
BP	GO:0055093	response to hyperoxia	2/42	20/21261	0.000707682	0.00286059	0.00106343	CAV1/CDKN1A	2
BP	GO:0070242	thymocyte apoptotic process	2/42	20/21261	0.000707682	0.00286059	0.00106343	HIF1A/TP53	2
MF	GO:0002020	protease binding	4/42	185/21059	0.000497144	0.00286234	0.0010149	BCL2/GSK3B/SERPINE1/TP53	4
MF	GO:0036041	long-chain fatty acid binding	2/42	17/21059	0.000518166	0.00289564	0.00102671	PPARD/PPARG	2
MF	GO:0002039	p53 binding	3/42	80/21059	0.000544646	0.00295665	0.00104834	GSK3B/HIF1A/TP53	3
MF	GO:0005149	interleukin-1 receptor binding	2/42	18/21059	0.0005822	0.00298968	0.00106005	IL1A/IL1B	2
MF	GO:0004707	MAP kinase activity	2/42	18/21059	0.0005822	0.00298968	0.00106005	MAPK1/MAPK8	2
BP	GO:0042509	regulation of tyrosine phosphorylation of STAT protein	3/42	90/21261	0.000747252	0.00301207	0.00111975	CAV1/IFNG/IL6	3
BP	GO:0048864	stem cell development	3/42	90/21261	0.000747252	0.00301207	0.00111975	BCL2/HIF1A/MAPK1	3
BP	GO:0010948	negative regulation of cell cycle process	5/42	368/21261	0.000759852	0.00305856	0.00113703	BCL2/BIRC5/CCND1/CDKN1A/TP53	5
BP	GO:0015980	energy derivation by oxidation of organic compounds	5/42	369/21261	0.000769174	0.00309176	0.00114937	AKT1/GSK3B/HIF1A/IFNG/TP53	5
BP	GO:0060716	labyrinthine layer blood vessel development	2/42	21/21261	0.000781196	0.00309677	0.00115124	AKT1/MAPK1	2
BP	GO:0045342	MHC class II biosynthetic process	2/42	21/21261	0.000781196	0.00309677	0.00115124	IFNG/IL10	2
BP	GO:0045780	positive regulation of bone resorption	2/42	21/21261	0.000781196	0.00309677	0.00115124	PRKCA/SPP1	2
BP	GO:1904294	positive regulation of ERAD pathway	2/42	21/21261	0.000781196	0.00309677	0.00115124	CAV1/NFE2L2	2
BP	GO:0032305	positive regulation of icosanoid secretion	2/42	21/21261	0.000781196	0.00309677	0.00115124	IL1A/IL1B	2
BP	GO:0046827	positive regulation of protein export from nucleus	2/42	21/21261	0.000781196	0.00309677	0.00115124	GSK3B/IL1B	2
BP	GO:0010885	regulation of cholesterol storage	2/42	21/21261	0.000781196	0.00309677	0.00115124	PPARD/PPARG	2
BP	GO:0051900	regulation of mitochondrial depolarization	2/42	21/21261	0.000781196	0.00309677	0.00115124	BCL2/KDR	2
BP	GO:0060759	regulation of response to cytokine stimulus	4/42	210/21261	0.000771598	0.00309677	0.00115124	CAV1/HIF1A/IL6/PPARG	4
BP	GO:0010224	response to UV-B	2/42	21/21261	0.000781196	0.00309677	0.00115124	BCL2/CDKN1A	2
BP	GO:0006006	glucose metabolic process	4/42	211/21261	0.000785388	0.00310056	0.00115264	AKT1/NR3C1/PPARD/TP53	4
BP	GO:0009749	response to glucose	4/42	211/21261	0.000785388	0.00310056	0.00115264	HIF1A/ICAM1/NCF1/RAF1	4
BP	GO:0006694	steroid biosynthetic process	4/42	211/21261	0.000785388	0.00310056	0.00115264	IFNG/IL1A/NR3C1/SOD1	4
BP	GO:0006936	muscle contraction	5/42	373/21261	0.000807322	0.00318278	0.00118321	ADRB2/CAV1/GJA1/PTGS2/SOD1	5
CC	GO:0031968	organelle outer membrane	5/42	260/22568	0.000117262	0.00320882	0.00212386	BCL2/MAOB/MCL1/PTGS2/RAF1	5
CC	GO:0019867	outer membrane	5/42	262/22568	0.000121546	0.00320882	0.00212386	BCL2/MAOB/MCL1/PTGS2/RAF1	5
CC	GO:0097136	Bcl-2 family protein complex	2/42	10/22568	0.00015072	0.00331585	0.0021947	BCL2/MCL1	2
BP	GO:0045185	maintenance of protein location	3/42	94/21261	0.000847951	0.0033338	0.00123935	AKT1/CAV1/IL10	3
BP	GO:0050766	positive regulation of phagocytosis	3/42	94/21261	0.000847951	0.0033338	0.00123935	IFNG/IL1B/SOD1	3
BP	GO:0071498	cellular response to fluid shear stress	2/42	22/21261	0.00085824	0.00336046	0.00124927	NFE2L2/PTGS2	2
BP	GO:0045821	positive regulation of glycolytic process	2/42	22/21261	0.00085824	0.00336046	0.00124927	HIF1A/IFNG	2
BP	GO:0032303	regulation of icosanoid secretion	2/42	22/21261	0.00085824	0.00336046	0.00124927	IL1A/IL1B	2
BP	GO:0051101	regulation of DNA binding	3/42	95/21261	0.000874403	0.00340981	0.00126761	IFNG/MAPK8/PPARG	3
BP	GO:0032890	regulation of organic acid transport	3/42	95/21261	0.000874403	0.00340981	0.00126761	AKT1/IL1A/IL1B	3
BP	GO:0007260	tyrosine phosphorylation of STAT protein	3/42	95/21261	0.000874403	0.00340981	0.00126761	CAV1/IFNG/IL6	3
BP	GO:0007623	circadian rhythm	4/42	218/21261	0.000886854	0.00344901	0.00128218	GSK3B/MAPK8/PPARG/TP53	4
BP	GO:0120032	regulation of plasma membrane bounded cell projection assembly	4/42	218/21261	0.000886854	0.00344901	0.00128218	AKT1/CAV1/GSK3B/ICAM1	4
BP	GO:2000241	regulation of reproductive process	4/42	219/21261	0.000902068	0.00349871	0.00130066	ESR1/GJA1/IL1A/SOD1	4
BP	GO:0014910	regulation of smooth muscle cell migration	3/42	96/21261	0.000901374	0.00349871	0.00130066	BCL2/NFE2L2/SERPINE1	3
MF	GO:0001227	DNA-binding transcription repressor activity, RNA polymerase II-specific	5/42	358/21059	0.000700592	0.00349984	0.00124094	MYC/NR3C1/PPARD/PPARG/TP53	5
MF	GO:0046982	protein heterodimerization activity	5/42	360/21059	0.000718389	0.00349984	0.00124094	BCL2/CAV1/HIF1A/MCL1/TP53	5
BP	GO:0098586	cellular response to virus	3/42	97/21261	0.000928868	0.00359296	0.0013357	HIF1A/IFNG/IL6	3
BP	GO:0001960	negative regulation of cytokine-mediated signaling pathway	3/42	97/21261	0.000928868	0.00359296	0.0013357	CAV1/IL6/PPARG	3
CC	GO:1902554	serine/threonine protein kinase complex	4/42	154/22568	0.000190735	0.00359671	0.0023806	CCNA2/CCND1/CDKN1A/PCNA	4
BP	GO:0060491	regulation of cell projection assembly	4/42	221/21261	0.000933048	0.00360428	0.0013399	AKT1/CAV1/GSK3B/ICAM1	4
BP	GO:0002902	regulation of B cell apoptotic process	2/42	23/21261	0.000938801	0.00361677	0.00134455	BCL2/IL10	2
BP	GO:0044321	response to leptin	2/42	23/21261	0.000938801	0.00361677	0.00134455	CCNA2/CCND1	2
MF	GO:0008013	beta-catenin binding	3/42	90/21059	0.000768084	0.0036484	0.00129361	ESR1/GJA1/GSK3B	3
BP	GO:0051781	positive regulation of cell division	3/42	98/21261	0.000956889	0.00368152	0.00136862	BIRC5/IL1A/IL1B	3
BP	GO:0006839	mitochondrial transport	4/42	223/21261	0.000964772	0.00370689	0.00137805	BCL2/GSK3B/MAPK8/TP53	4
BP	GO:1900182	positive regulation of protein localization to nucleus	3/42	99/21261	0.000985441	0.00378125	0.0014057	AKT1/IFNG/PTGS2	3
MF	GO:0051117	ATPase binding	3/42	92/21059	0.000818773	0.00379432	0.00134535	CAV1/EGFR/ESR1	3
BP	GO:1902105	regulation of leukocyte differentiation	5/42	391/21261	0.000996779	0.00381966	0.00141997	IFNG/IL10/MYC/PRKCA/SOD1	5
BP	GO:0007589	body fluid secretion	3/42	100/21261	0.00101453	0.00387733	0.00144141	CAV1/CCND1/HIF1A	3
BP	GO:0061136	regulation of proteasomal protein catabolic process	4/42	226/21261	0.00101377	0.00387733	0.00144141	AKT1/CAV1/GSK3B/NFE2L2	4
BP	GO:0035162	embryonic hemopoiesis	2/42	24/21261	0.00102286	0.00388851	0.00144557	HIF1A/KDR	2
BP	GO:0060571	morphogenesis of an epithelial fold	2/42	24/21261	0.00102286	0.00388851	0.00144557	EGFR/HIF1A	2
BP	GO:0034104	negative regulation of tissue remodeling	2/42	24/21261	0.00102286	0.00388851	0.00144557	IL6/PPARG	2
BP	GO:0019430	removal of superoxide radicals	2/42	24/21261	0.00102286	0.00388851	0.00144557	NFE2L2/SOD1	2
BP	GO:0000075	cell cycle checkpoint signaling	4/42	227/21261	0.00103049	0.00391232	0.00145442	BIRC5/CCND1/CDKN1A/TP53	4
BP	GO:0002042	cell migration involved in sprouting angiogenesis	3/42	101/21261	0.00104415	0.00395897	0.00147176	AKT1/KDR/PTGS2	3
BP	GO:0050728	negative regulation of inflammatory response	4/42	228/21261	0.0010474	0.00396082	0.00147245	IL10/PPARD/PPARG/SOD1	4
BP	GO:0031334	positive regulation of protein-containing complex assembly	4/42	228/21261	0.0010474	0.00396082	0.00147245	GSK3B/IFNG/MAPK8/TP53	4
BP	GO:2000116	regulation of cysteine-type endopeptidase activity	4/42	229/21261	0.0010645	0.00401493	0.00149257	AKT1/MYC/PPARG/RAF1	4
BP	GO:0090276	regulation of peptide hormone secretion	4/42	229/21261	0.0010645	0.00401493	0.00149257	HIF1A/IFNG/IL1B/IL6	4
BP	GO:0060761	negative regulation of response to cytokine stimulus	3/42	102/21261	0.00107432	0.00404667	0.00150436	CAV1/IL6/PPARG	3
MF	GO:0016209	antioxidant activity	3/42	95/21059	0.00089872	0.00406564	0.00144156	PTGS1/PTGS2/SOD1	3
BP	GO:0002363	alpha-beta T cell lineage commitment	2/42	25/21261	0.00111042	0.00412852	0.00153479	BCL2/IL6	2
BP	GO:0060348	bone development	4/42	231/21261	0.0010993	0.00412852	0.00153479	GJA1/KDR/RUNX2/TP53	4
BP	GO:0051882	mitochondrial depolarization	2/42	25/21261	0.00111042	0.00412852	0.00153479	BCL2/KDR	2
BP	GO:0045723	positive regulation of fatty acid biosynthetic process	2/42	25/21261	0.00111042	0.00412852	0.00153479	IL1B/PTGS2	2
BP	GO:2000193	positive regulation of fatty acid transport	2/42	25/21261	0.00111042	0.00412852	0.00153479	IL1A/IL1B	2
BP	GO:0051044	positive regulation of membrane protein ectodomain proteolysis	2/42	25/21261	0.00111042	0.00412852	0.00153479	IFNG/IL1B	2
BP	GO:0002053	positive regulation of mesenchymal cell proliferation	2/42	25/21261	0.00111042	0.00412852	0.00153479	KDR/MYC	2
BP	GO:0043270	positive regulation of monoatomic ion transport	4/42	231/21261	0.0010993	0.00412852	0.00153479	ADRB2/AKT1/CAV1/IFNG	4
BP	GO:0046885	regulation of hormone biosynthetic process	2/42	25/21261	0.00111042	0.00412852	0.00153479	HIF1A/NR3C1	2
BP	GO:0003323	type B pancreatic cell development	2/42	25/21261	0.00111042	0.00412852	0.00153479	AKT1/GSK3B	2
BP	GO:0002791	regulation of peptide secretion	4/42	232/21261	0.00111699	0.0041476	0.00154189	HIF1A/IFNG/IL1B/IL6	4
BP	GO:1901992	positive regulation of mitotic cell cycle phase transition	3/42	104/21261	0.00113631	0.00421386	0.00156652	AKT1/CCND1/EGFR	3
BP	GO:0031589	cell-substrate adhesion	5/42	403/21261	0.00114031	0.00422326	0.00157001	BCL2/GSK3B/KDR/PPARD/SERPINE1	5
BP	GO:0090087	regulation of peptide transport	4/42	234/21261	0.00115298	0.0042647	0.00158542	HIF1A/IFNG/IL1B/IL6	4
BP	GO:0071383	cellular response to steroid hormone stimulus	4/42	235/21261	0.00117128	0.00432681	0.00160851	ESR1/MAPK1/NR3C1/PPARD	4
BP	GO:0043369	CD4-positive or CD8-positive, alpha-beta T cell lineage commitment	2/42	26/21261	0.00120145	0.00438193	0.001629	BCL2/IL6	2
BP	GO:0045216	cell-cell junction organization	4/42	236/21261	0.00118978	0.00438193	0.001629	CAV1/GJA1/IL1B/PRKCA	4
BP	GO:0071450	cellular response to oxygen radical	2/42	26/21261	0.00120145	0.00438193	0.001629	NFE2L2/SOD1	2
BP	GO:0071451	cellular response to superoxide	2/42	26/21261	0.00120145	0.00438193	0.001629	NFE2L2/SOD1	2
BP	GO:0044346	fibroblast apoptotic process	2/42	26/21261	0.00120145	0.00438193	0.001629	MYC/TP53	2
BP	GO:0070233	negative regulation of T cell apoptotic process	2/42	26/21261	0.00120145	0.00438193	0.001629	BCL2/HIF1A	2
BP	GO:0046330	positive regulation of JNK cascade	3/42	106/21261	0.0012005	0.00438193	0.001629	IL1A/IL1B/NCF1	3
BP	GO:0060353	regulation of cell adhesion molecule production	2/42	26/21261	0.00120145	0.00438193	0.001629	CAV1/IL1B	2
BP	GO:0032069	regulation of nuclease activity	2/42	26/21261	0.00120145	0.00438193	0.001629	AKT1/PCNA	2
BP	GO:0030730	sequestering of triglyceride	2/42	26/21261	0.00120145	0.00438193	0.001629	IL1B/PPARG	2
BP	GO:0009612	response to mechanical stimulus	4/42	238/21261	0.00122739	0.00447089	0.00166207	IL1B/MAPK8/PTGS2/RAF1	4
BP	GO:1903035	negative regulation of response to wounding	3/42	107/21261	0.00123344	0.00448157	0.00166604	SERPINE1/SPP1/THBD	3
BP	GO:0010906	regulation of glucose metabolic process	3/42	107/21261	0.00123344	0.00448157	0.00166604	AKT1/NR3C1/TP53	3
BP	GO:0043583	ear development	4/42	239/21261	0.00124651	0.00452332	0.00168156	BCL2/CCNA2/MAPK1/SOD1	4
BP	GO:0010810	regulation of cell-substrate adhesion	4/42	240/21261	0.00126583	0.00457611	0.00170119	BCL2/GSK3B/KDR/SERPINE1	4
BP	GO:0032680	regulation of tumor necrosis factor production	4/42	240/21261	0.00126583	0.00457611	0.00170119	IFNG/IL10/IL1A/IL6	4
BP	GO:0032640	tumor necrosis factor production	4/42	240/21261	0.00126583	0.00457611	0.00170119	IFNG/IL10/IL1A/IL6	4
BP	GO:0038166	angiotensin-activated signaling pathway	2/42	27/21261	0.00129594	0.00463914	0.00172462	CAV1/PRKCA	2
BP	GO:0042100	B cell proliferation	3/42	109/21261	0.00130103	0.00463914	0.00172462	BCL2/CDKN1A/IL10	3
BP	GO:0086064	cell communication by electrical coupling involved in cardiac conduction	2/42	27/21261	0.00129594	0.00463914	0.00172462	CAV1/GJA1	2
BP	GO:0010878	cholesterol storage	2/42	27/21261	0.00129594	0.00463914	0.00172462	PPARD/PPARG	2
BP	GO:0044773	mitotic DNA damage checkpoint signaling	3/42	109/21261	0.00130103	0.00463914	0.00172462	CCND1/CDKN1A/TP53	3
BP	GO:2000737	negative regulation of stem cell differentiation	2/42	27/21261	0.00129594	0.00463914	0.00172462	GSK3B/NFE2L2	2
BP	GO:0150078	positive regulation of neuroinflammatory response	2/42	27/21261	0.00129594	0.00463914	0.00172462	IL1B/IL6	2
BP	GO:0043255	regulation of carbohydrate biosynthetic process	3/42	109/21261	0.00130103	0.00463914	0.00172462	AKT1/GSK3B/NR3C1	3
BP	GO:1904292	regulation of ERAD pathway	2/42	27/21261	0.00129594	0.00463914	0.00172462	CAV1/NFE2L2	2
BP	GO:0036296	response to increased oxygen levels	2/42	27/21261	0.00129594	0.00463914	0.00172462	CAV1/CDKN1A	2
BP	GO:0014909	smooth muscle cell migration	3/42	109/21261	0.00130103	0.00463914	0.00172462	BCL2/NFE2L2/SERPINE1	3
BP	GO:0051346	negative regulation of hydrolase activity	4/42	243/21261	0.00132507	0.00471902	0.00175431	AKT1/GSK3B/RAF1/SERPINE1	4
BP	GO:1903555	regulation of tumor necrosis factor superfamily cytokine production	4/42	245/21261	0.00136562	0.00485141	0.00180353	IFNG/IL10/IL1A/IL6	4
BP	GO:0071706	tumor necrosis factor superfamily cytokine production	4/42	245/21261	0.00136562	0.00485141	0.00180353	IFNG/IL10/IL1A/IL6	4
MF	GO:0140311	protein sequestering activity	2/42	25/21059	0.00113151	0.00488607	0.00173246	CAV1/CDKN1A	2
MF	GO:0017025	TBP-class protein binding	2/42	25/21059	0.00113151	0.00488607	0.00173246	ESR1/NR3C1	2
BP	GO:0042730	fibrinolysis	2/42	28/21261	0.00139388	0.00494571	0.00183859	SERPINE1/THBD	2
CC	GO:1902911	protein kinase complex	4/42	174/22568	0.000303981	0.00501569	0.0033198	CCNA2/CCND1/CDKN1A/PCNA	4
BP	GO:0044774	mitotic DNA integrity checkpoint signaling	3/42	113/21261	0.00144309	0.00510141	0.00189647	CCND1/CDKN1A/TP53	3
BP	GO:0120162	positive regulation of cold-induced thermogenesis	3/42	113/21261	0.00144309	0.00510141	0.00189647	ADRB2/CAV1/GJA1	3
BP	GO:0002690	positive regulation of leukocyte chemotaxis	3/42	113/21261	0.00144309	0.00510141	0.00189647	IL6/MAPK1/SERPINE1	3
BP	GO:0001783	B cell apoptotic process	2/42	29/21261	0.00149526	0.00524072	0.00194826	BCL2/IL10	2
BP	GO:0060402	calcium ion transport into cytosol	2/42	29/21261	0.00149526	0.00524072	0.00194826	BCL2/CAV1	2
BP	GO:0060352	cell adhesion molecule production	2/42	29/21261	0.00149526	0.00524072	0.00194826	CAV1/IL1B	2
BP	GO:0071480	cellular response to gamma radiation	2/42	29/21261	0.00149526	0.00524072	0.00194826	CDKN1A/TP53	2
BP	GO:0010875	positive regulation of cholesterol efflux	2/42	29/21261	0.00149526	0.00524072	0.00194826	CAV1/PPARG	2
BP	GO:0060964	regulation of miRNA-mediated gene silencing	2/42	29/21261	0.00149526	0.00524072	0.00194826	IL6/TP53	2
BP	GO:0000303	response to superoxide	2/42	29/21261	0.00149526	0.00524072	0.00194826	NFE2L2/SOD1	2
BP	GO:0008544	epidermis development	5/42	429/21261	0.00150343	0.00526294	0.00195652	BCL2/CDKN1A/EGFR/IL1A/SOD1	5
MF	GO:0004709	MAP kinase kinase kinase activity	2/42	27/21059	0.00132053	0.00529214	0.00187644	EGFR/RAF1	2
MF	GO:0016702	oxidoreductase activity, acting on single donors with incorporation of molecular oxygen, incorporation of two atoms of oxygen	2/42	27/21059	0.00132053	0.00529214	0.00187644	PTGS1/PTGS2	2
MF	GO:0001091	RNA polymerase II general transcription initiation factor binding	2/42	27/21059	0.00132053	0.00529214	0.00187644	ESR1/TP53	2
MF	GO:0005496	steroid binding	3/42	109/21059	0.00133696	0.00529214	0.00187644	CAV1/ESR1/NR3C1	3
BP	GO:0019318	hexose metabolic process	4/42	252/21261	0.0015144	0.00529487	0.00196839	AKT1/NR3C1/PPARD/TP53	4
BP	GO:0060079	excitatory postsynaptic potential	3/42	115/21261	0.00151763	0.00529973	0.0019702	ADRB2/AKT1/GSK3B	3
BP	GO:0045637	regulation of myeloid cell differentiation	4/42	254/21261	0.00155891	0.00543725	0.00202132	HIF1A/IFNG/MYC/PRKCA	4
MF	GO:0016701	oxidoreductase activity, acting on single donors with incorporation of molecular oxygen	2/42	28/21059	0.00142031	0.00550733	0.00195274	PTGS1/PTGS2	2
BP	GO:0007190	activation of adenylate cyclase activity	2/42	30/21261	0.00160007	0.00552715	0.00205474	ADRB2/RAF1	2
BP	GO:0060575	intestinal epithelial cell differentiation	2/42	30/21261	0.00160007	0.00552715	0.00205474	CDKN1A/HIF1A	2
BP	GO:0022011	myelination in peripheral nervous system	2/42	30/21261	0.00160007	0.00552715	0.00205474	AKT1/SOD1	2
BP	GO:0032292	peripheral nervous system axon ensheathment	2/42	30/21261	0.00160007	0.00552715	0.00205474	AKT1/SOD1	2
BP	GO:2000108	positive regulation of leukocyte apoptotic process	2/42	30/21261	0.00160007	0.00552715	0.00205474	IL10/TP53	2
BP	GO:0010893	positive regulation of steroid biosynthetic process	2/42	30/21261	0.00160007	0.00552715	0.00205474	IFNG/IL1A	2
BP	GO:1900368	regulation of post-transcriptional gene silencing by regulatory ncRNA	2/42	30/21261	0.00160007	0.00552715	0.00205474	IL6/TP53	2
BP	GO:0000305	response to oxygen radical	2/42	30/21261	0.00160007	0.00552715	0.00205474	NFE2L2/SOD1	2
BP	GO:0022898	regulation of transmembrane transporter activity	4/42	257/21261	0.00162737	0.0056147	0.00208729	ADRB2/BCL2/CAV1/IFNG	4
BP	GO:1903076	regulation of protein localization to plasma membrane	3/42	119/21261	0.00167388	0.00576826	0.00214437	AKT1/EGFR/IFNG	3
BP	GO:0060147	regulation of post-transcriptional gene silencing	2/42	31/21261	0.00170828	0.00586569	0.0021806	IL6/TP53	2
BP	GO:0030878	thyroid gland development	2/42	31/21261	0.00170828	0.00586569	0.0021806	MAPK1/RAF1	2
BP	GO:0003309	type B pancreatic cell differentiation	2/42	31/21261	0.00170828	0.00586569	0.0021806	AKT1/GSK3B	2
BP	GO:0043500	muscle adaptation	3/42	120/21261	0.00171445	0.00587287	0.00218326	IL1B/PPARG/PRKCA	3
BP	GO:0048640	negative regulation of developmental growth	3/42	120/21261	0.00171445	0.00587287	0.00218326	ADRB2/CDKN1A/SPP1	3
BP	GO:0042129	regulation of T cell proliferation	4/42	263/21261	0.00177053	0.00605773	0.00225199	IL10/IL1A/IL1B/IL6	4
BP	GO:0031348	negative regulation of defense response	5/42	446/21261	0.00178307	0.00609339	0.00226524	AKT1/IL10/PPARD/PPARG/SOD1	5
BP	GO:0045833	negative regulation of lipid metabolic process	3/42	122/21261	0.00179744	0.0061352	0.00228078	AKT1/IL1B/SOD1	3
BP	GO:0045907	positive regulation of vasoconstriction	2/42	32/21261	0.00181988	0.0061606	0.00229023	CAV1/PTGS2	2
BP	GO:0060966	regulation of gene silencing by regulatory ncRNA	2/42	32/21261	0.00181988	0.0061606	0.00229023	IL6/TP53	2
BP	GO:0010962	regulation of glucan biosynthetic process	2/42	32/21261	0.00181988	0.0061606	0.00229023	AKT1/GSK3B	2
BP	GO:0005979	regulation of glycogen biosynthetic process	2/42	32/21261	0.00181988	0.0061606	0.00229023	AKT1/GSK3B	2
BP	GO:0010464	regulation of mesenchymal cell proliferation	2/42	32/21261	0.00181988	0.0061606	0.00229023	KDR/MYC	2
BP	GO:0010039	response to iron ion	2/42	32/21261	0.00181988	0.0061606	0.00229023	BCL2/HIF1A	2
BP	GO:0061042	vascular wound healing	2/42	32/21261	0.00181988	0.0061606	0.00229023	KDR/SERPINE1	2
BP	GO:0014812	muscle cell migration	3/42	123/21261	0.00183986	0.00622088	0.00231264	BCL2/NFE2L2/SERPINE1	3
BP	GO:0051701	biological process involved in interaction with host	4/42	266/21261	0.0018453	0.00622463	0.00231403	AKT1/CAV1/EGFR/ICAM1	4
BP	GO:0050920	regulation of chemotaxis	4/42	266/21261	0.0018453	0.00622463	0.00231403	IL6/KDR/MAPK1/SERPINE1	4
CC	GO:0017053	transcription repressor complex	3/42	79/22568	0.00042954	0.00629992	0.00416981	CCND1/MYC/TP53	3
BP	GO:0099565	chemical synaptic transmission, postsynaptic	3/42	124/21261	0.0018829	0.00632917	0.00235289	ADRB2/AKT1/GSK3B	3
BP	GO:0050764	regulation of phagocytosis	3/42	124/21261	0.0018829	0.00632917	0.00235289	IFNG/IL1B/SOD1	3
BP	GO:0033559	unsaturated fatty acid metabolic process	3/42	124/21261	0.0018829	0.00632917	0.00235289	IL1B/PTGS1/PTGS2	3
BP	GO:1903320	regulation of protein modification by small protein conjugation or removal	4/42	268/21261	0.00189634	0.0063595	0.00236417	AKT1/CAV1/GSK3B/HIF1A	4
BP	GO:1903050	regulation of proteolysis involved in protein catabolic process	4/42	268/21261	0.00189634	0.0063595	0.00236417	AKT1/CAV1/GSK3B/NFE2L2	4
BP	GO:0038127	ERBB signaling pathway	3/42	125/21261	0.00192656	0.0064436	0.00239544	AKT1/EGFR/MAPK1	3
BP	GO:0002313	mature B cell differentiation involved in immune response	2/42	33/21261	0.00193487	0.0064436	0.00239544	IL10/IL6	2
BP	GO:0062014	negative regulation of small molecule metabolic process	3/42	125/21261	0.00192656	0.0064436	0.00239544	AKT1/SOD1/TP53	3
BP	GO:0060674	placenta blood vessel development	2/42	33/21261	0.00193487	0.0064436	0.00239544	AKT1/MAPK1	2
BP	GO:0034391	regulation of smooth muscle cell apoptotic process	2/42	33/21261	0.00193487	0.0064436	0.00239544	IFNG/PPARG	2
BP	GO:0014044	Schwann cell development	2/42	33/21261	0.00193487	0.0064436	0.00239544	AKT1/SOD1	2
BP	GO:0050769	positive regulation of neurogenesis	4/42	270/21261	0.00194837	0.00648102	0.00240935	HIF1A/IFNG/IL1B/IL6	4
BP	GO:0045639	positive regulation of myeloid cell differentiation	3/42	126/21261	0.00197085	0.00654068	0.00243152	HIF1A/IFNG/PRKCA	3
BP	GO:0007088	regulation of mitotic nuclear division	3/42	126/21261	0.00197085	0.00654068	0.00243152	BIRC5/IL1A/IL1B	3
MF	GO:0043325	phosphatidylinositol-3,4-bisphosphate binding	2/42	31/21059	0.0017406	0.00661428	0.00234523	AKT1/NCF1	2
BP	GO:0014013	regulation of gliogenesis	3/42	127/21261	0.00201578	0.00668205	0.00248408	IL1B/IL6/TP53	3
BP	GO:0010644	cell communication by electrical coupling	2/42	34/21261	0.00205324	0.006744	0.00250711	CAV1/GJA1	2
BP	GO:0070498	interleukin-1-mediated signaling pathway	2/42	34/21261	0.00205324	0.006744	0.00250711	IL1B/IL6	2
BP	GO:0050995	negative regulation of lipid catabolic process	2/42	34/21261	0.00205324	0.006744	0.00250711	AKT1/IL1B	2
BP	GO:1904893	negative regulation of receptor signaling pathway via STAT	2/42	34/21261	0.00205324	0.006744	0.00250711	CAV1/PPARG	2
BP	GO:0002726	positive regulation of T cell cytokine production	2/42	34/21261	0.00205324	0.006744	0.00250711	IL1B/IL6	2
BP	GO:0090140	regulation of mitochondrial fission	2/42	34/21261	0.00205324	0.006744	0.00250711	KDR/PPARG	2
BP	GO:0033198	response to ATP	2/42	34/21261	0.00205324	0.006744	0.00250711	IL1B/PTGS2	2
BP	GO:0034390	smooth muscle cell apoptotic process	2/42	34/21261	0.00205324	0.006744	0.00250711	IFNG/PPARG	2
BP	GO:0046683	response to organophosphorus	3/42	130/21261	0.00215437	0.0070681	0.00262759	IL1B/PTGS2/THBD	3
BP	GO:0008209	androgen metabolic process	2/42	35/21261	0.00217495	0.00709514	0.00263765	ESR1/SPP1	2
BP	GO:0001782	B cell homeostasis	2/42	35/21261	0.00217495	0.00709514	0.00263765	BCL2/HIF1A	2
BP	GO:0034116	positive regulation of heterotypic cell-cell adhesion	2/42	35/21261	0.00217495	0.00709514	0.00263765	IL10/IL1B	2
BP	GO:0045940	positive regulation of steroid metabolic process	2/42	35/21261	0.00217495	0.00709514	0.00263765	IFNG/IL1A	2
BP	GO:0090322	regulation of superoxide metabolic process	2/42	35/21261	0.00217495	0.00709514	0.00263765	NFE2L2/SOD1	2
BP	GO:0007160	cell-matrix adhesion	4/42	279/21261	0.00219477	0.00714357	0.00265565	BCL2/GSK3B/KDR/SERPINE1	4
BP	GO:0042445	hormone metabolic process	4/42	279/21261	0.00219477	0.00714357	0.00265565	ESR1/HIF1A/NR3C1/SPP1	4
BP	GO:0043254	regulation of protein-containing complex assembly	5/42	470/21261	0.00224073	0.00728492	0.0027082	GSK3B/IFNG/MAPK8/RAF1/TP53	5
BP	GO:0005996	monosaccharide metabolic process	4/42	281/21261	0.00225232	0.00731431	0.00271913	AKT1/NR3C1/PPARD/TP53	4
MF	GO:0051721	protein phosphatase 2A binding	2/42	33/21059	0.00197144	0.00734458	0.00260417	BCL2/TP53	2
BP	GO:0071356	cellular response to tumor necrosis factor	4/42	282/21261	0.00228148	0.00739231	0.00274812	AKT1/MAPK1/NFE2L2/TP53	4
BP	GO:0045927	positive regulation of growth	4/42	282/21261	0.00228148	0.00739231	0.00274812	AKT1/BCL2/EGFR/PPARD	4
BP	GO:0042633	hair cycle	3/42	133/21261	0.00229876	0.00739401	0.00274875	BCL2/EGFR/PTGS2	3
BP	GO:0042303	molting cycle	3/42	133/21261	0.00229876	0.00739401	0.00274875	BCL2/EGFR/PTGS2	3
BP	GO:0060252	positive regulation of glial cell proliferation	2/42	36/21261	0.00230001	0.00739401	0.00274875	IL1B/IL6	2
BP	GO:0032743	positive regulation of interleukin-2 production	2/42	36/21261	0.00230001	0.00739401	0.00274875	IL1A/IL1B	2
BP	GO:0032760	positive regulation of tumor necrosis factor production	3/42	133/21261	0.00229876	0.00739401	0.00274875	IFNG/IL1A/IL6	3
BP	GO:0090330	regulation of platelet aggregation	2/42	36/21261	0.00230001	0.00739401	0.00274875	IL6/PRKCA	2
BP	GO:0030947	regulation of vascular endothelial growth factor receptor signaling pathway	2/42	36/21261	0.00230001	0.00739401	0.00274875	HIF1A/IL1B	2
BP	GO:0030518	intracellular steroid hormone receptor signaling pathway	3/42	134/21261	0.00234819	0.00753202	0.00280006	ESR1/MAPK1/NR3C1	3
BP	GO:1902749	regulation of cell cycle G2/M phase transition	3/42	134/21261	0.00234819	0.00753202	0.00280006	CCND1/CDKN1A/TP53	3
BP	GO:0008340	determination of adult lifespan	2/42	37/21261	0.00242841	0.0077461	0.00287965	SOD1/TP53	2
BP	GO:0060603	mammary gland duct morphogenesis	2/42	37/21261	0.00242841	0.0077461	0.00287965	ESR1/NR3C1	2
BP	GO:0032682	negative regulation of chemokine production	2/42	37/21261	0.00242841	0.0077461	0.00287965	IL10/IL6	2
BP	GO:0045762	positive regulation of adenylate cyclase activity	2/42	37/21261	0.00242841	0.0077461	0.00287965	ADRB2/RAF1	2
BP	GO:0046825	regulation of protein export from nucleus	2/42	37/21261	0.00242841	0.0077461	0.00287965	GSK3B/IL1B	2
BP	GO:0006690	icosanoid metabolic process	3/42	137/21261	0.00250043	0.00795819	0.00295849	IL1B/PTGS1/PTGS2	3
BP	GO:1903557	positive regulation of tumor necrosis factor superfamily cytokine production	3/42	137/21261	0.00250043	0.00795819	0.00295849	IFNG/IL1A/IL6	3
CC	GO:0005901	caveola	3/42	92/22568	0.000670767	0.0080492	0.00532762	CAV1/MAPK1/PTGS2	3
CC	GO:0031143	pseudopodium	2/42	20/22568	0.000628906	0.0080492	0.00532762	MAPK1/RAF1	2
BP	GO:0071347	cellular response to interleukin-1	3/42	138/21261	0.00255251	0.00809436	0.00300911	HIF1A/IL1B/IL6	3
BP	GO:0035883	enteroendocrine cell differentiation	2/42	38/21261	0.00256012	0.00809436	0.00300911	AKT1/GSK3B	2
BP	GO:0090050	positive regulation of cell migration involved in sprouting angiogenesis	2/42	38/21261	0.00256012	0.00809436	0.00300911	KDR/PTGS2	2
BP	GO:0010863	positive regulation of phospholipase C activity	2/42	38/21261	0.00256012	0.00809436	0.00300911	EGFR/ESR1	2
BP	GO:1900027	regulation of ruffle assembly	2/42	38/21261	0.00256012	0.00809436	0.00300911	CAV1/ICAM1	2
BP	GO:0043200	response to amino acid	3/42	138/21261	0.00255251	0.00809436	0.00300911	BCL2/EGFR/PCNA	3
MF	GO:0016248	channel inhibitor activity	2/42	35/21059	0.002216	0.00809693	0.00287093	BCL2/CAV1	2
BP	GO:0030282	bone mineralization	3/42	139/21261	0.00260525	0.00821898	0.00305544	ADRB2/HIF1A/PTGS2	3
BP	GO:1901989	positive regulation of cell cycle phase transition	3/42	139/21261	0.00260525	0.00821898	0.00305544	AKT1/CCND1/EGFR	3
BP	GO:0097305	response to alcohol	4/42	293/21261	0.0026197	0.0082555	0.00306901	AKT1/CDKN1A/MAOB/SOD1	4
BP	GO:0042116	macrophage activation	3/42	140/21261	0.00265867	0.00836912	0.00311125	IFNG/IL10/IL6	3
BP	GO:0016242	negative regulation of macroautophagy	2/42	39/21261	0.00269513	0.00842852	0.00313333	AKT1/TP53	2
BP	GO:0045740	positive regulation of DNA replication	2/42	39/21261	0.00269513	0.00842852	0.00313333	EGFR/PCNA	2
BP	GO:0046326	positive regulation of glucose import	2/42	39/21261	0.00269513	0.00842852	0.00313333	AKT1/NFE2L2	2
BP	GO:1900745	positive regulation of p38MAPK cascade	2/42	39/21261	0.00269513	0.00842852	0.00313333	IL1B/NCF1	2
BP	GO:0051973	positive regulation of telomerase activity	2/42	39/21261	0.00269513	0.00842852	0.00313333	MAPK1/MYC	2
BP	GO:0051385	response to mineralocorticoid	2/42	39/21261	0.00269513	0.00842852	0.00313333	CDKN1A/MAOB	2
MF	GO:0030295	protein kinase activator activity	3/42	133/21059	0.00236151	0.00846581	0.00300173	CCND1/CDKN1A/EGFR	3
BP	GO:0032874	positive regulation of stress-activated MAPK cascade	3/42	141/21261	0.00271276	0.00847441	0.0031504	IL1A/IL1B/NCF1	3
BP	GO:0003018	vascular process in circulatory system	4/42	296/21261	0.00271761	0.00848036	0.00315261	ADRB2/CAV1/PTGS2/SOD1	4
BP	GO:0046632	alpha-beta T cell differentiation	3/42	142/21261	0.00276752	0.00862674	0.00320703	BCL2/IFNG/IL6	3
BP	GO:0006260	DNA replication	4/42	298/21261	0.00278427	0.00866954	0.00322294	CCNA2/EGFR/PCNA/TP53	4
BP	GO:0071404	cellular response to low-density lipoprotein particle stimulus	2/42	40/21261	0.00283344	0.00872808	0.0032447	AKT1/PPARG	2
BP	GO:0045446	endothelial cell differentiation	3/42	143/21261	0.00282297	0.00872808	0.0032447	ICAM1/IL1B/KDR	3
BP	GO:0002335	mature B cell differentiation	2/42	40/21261	0.00283344	0.00872808	0.0032447	IL10/IL6	2
BP	GO:0032376	positive regulation of cholesterol transport	2/42	40/21261	0.00283344	0.00872808	0.0032447	CAV1/PPARG	2
BP	GO:0042307	positive regulation of protein import into nucleus	2/42	40/21261	0.00283344	0.00872808	0.0032447	IFNG/PTGS2	2
BP	GO:0032373	positive regulation of sterol transport	2/42	40/21261	0.00283344	0.00872808	0.0032447	CAV1/PPARG	2
BP	GO:0070304	positive regulation of stress-activated protein kinase signaling cascade	3/42	143/21261	0.00282297	0.00872808	0.0032447	IL1A/IL1B/NCF1	3
BP	GO:0032350	regulation of hormone metabolic process	2/42	40/21261	0.00283344	0.00872808	0.0032447	HIF1A/NR3C1	2
BP	GO:1900274	regulation of phospholipase C activity	2/42	40/21261	0.00283344	0.00872808	0.0032447	EGFR/ESR1	2
BP	GO:0032885	regulation of polysaccharide biosynthetic process	2/42	40/21261	0.00283344	0.00872808	0.0032447	AKT1/GSK3B	2
BP	GO:0061448	connective tissue development	4/42	302/21261	0.00292094	0.00898798	0.00334132	HIF1A/PPARD/PPARG/RUNX2	4
BP	GO:0060055	angiogenesis involved in wound healing	2/42	41/21261	0.00297502	0.00909598	0.00338147	KDR/SERPINE1	2
BP	GO:2000279	negative regulation of DNA biosynthetic process	2/42	41/21261	0.00297502	0.00909598	0.00338147	CDKN1A/TP53	2
BP	GO:1903146	regulation of autophagy of mitochondrion	2/42	41/21261	0.00297502	0.00909598	0.00338147	HIF1A/TP53	2
BP	GO:0070873	regulation of glycogen metabolic process	2/42	41/21261	0.00297502	0.00909598	0.00338147	AKT1/GSK3B	2
BP	GO:0055094	response to lipoprotein particle	2/42	41/21261	0.00297502	0.00909598	0.00338147	AKT1/PPARG	2
BP	GO:0014037	Schwann cell differentiation	2/42	41/21261	0.00297502	0.00909598	0.00338147	AKT1/SOD1	2
BP	GO:0014074	response to purine-containing compound	3/42	146/21261	0.00299341	0.00914246	0.00339875	IL1B/PTGS2/THBD	3
MF	GO:0030291	protein serine/threonine kinase inhibitor activity	2/42	38/21059	0.00260834	0.00917749	0.00325407	AKT1/CDKN1A	2
CC	GO:0005741	mitochondrial outer membrane	4/42	228/22568	0.000840419	0.00924461	0.00611884	BCL2/MAOB/MCL1/RAF1	4
MF	GO:0099106	ion channel regulator activity	3/42	139/21059	0.00267617	0.00924495	0.00327799	ADRB2/AKT1/CAV1	3
BP	GO:0021987	cerebral cortex development	3/42	147/21261	0.0030516	0.00930043	0.00345747	EGFR/GSK3B/HIF1A	3
BP	GO:0002688	regulation of leukocyte chemotaxis	3/42	147/21261	0.0030516	0.00930043	0.00345747	IL6/MAPK1/SERPINE1	3
BP	GO:0071364	cellular response to epidermal growth factor stimulus	2/42	42/21261	0.00311987	0.00941861	0.00350141	AKT1/EGFR	2
BP	GO:0030224	monocyte differentiation	2/42	42/21261	0.00311987	0.00941861	0.00350141	MYC/PPARG	2
BP	GO:0033028	myeloid cell apoptotic process	2/42	42/21261	0.00311987	0.00941861	0.00350141	BCL2/IL6	2
BP	GO:0010951	negative regulation of endopeptidase activity	3/42	148/21261	0.00311049	0.00941861	0.00350141	AKT1/RAF1/SERPINE1	3
BP	GO:0070229	negative regulation of lymphocyte apoptotic process	2/42	42/21261	0.00311987	0.00941861	0.00350141	BCL2/HIF1A	2
BP	GO:1905898	positive regulation of response to endoplasmic reticulum stress	2/42	42/21261	0.00311987	0.00941861	0.00350141	CAV1/NFE2L2	2
BP	GO:1901028	regulation of mitochondrial outer membrane permeabilization involved in apoptotic signaling pathway	2/42	42/21261	0.00311987	0.00941861	0.00350141	GSK3B/MAPK8	2
BP	GO:0071548	response to dexamethasone	2/42	42/21261	0.00311987	0.00941861	0.00350141	NR3C1/PCNA	2
BP	GO:0033280	response to vitamin D	2/42	42/21261	0.00311987	0.00941861	0.00350141	PTGS2/SPP1	2
BP	GO:0043122	regulation of canonical NF-kappaB signal transduction	4/42	308/21261	0.00313448	0.00945277	0.00351411	ESR1/GJA1/IL1A/IL1B	4
BP	GO:1904375	regulation of protein localization to cell periphery	3/42	149/21261	0.00317007	0.00955009	0.00355028	AKT1/EGFR/IFNG	3
MF	GO:0019209	kinase activator activity	3/42	142/21059	0.00284274	0.00964502	0.00341984	CCND1/CDKN1A/EGFR	3
BP	GO:0071560	cellular response to transforming growth factor beta stimulus	4/42	310/21261	0.00320797	0.00965415	0.00358897	CAV1/NR3C1/PPARG/TP53	4
BP	GO:0014912	negative regulation of smooth muscle cell migration	2/42	43/21261	0.00326798	0.00978351	0.00363706	NFE2L2/SERPINE1	2
BP	GO:0043368	positive T cell selection	2/42	43/21261	0.00326798	0.00978351	0.00363706	BCL2/IL6	2
BP	GO:0044060	regulation of endocrine process	2/42	43/21261	0.00326798	0.00978351	0.00363706	GJA1/SPP1	2
BP	GO:1901532	regulation of hematopoietic progenitor cell differentiation	2/42	43/21261	0.00326798	0.00978351	0.00363706	KDR/NFE2L2	2
BP	GO:0062098	regulation of programmed necrotic cell death	2/42	43/21261	0.00326798	0.00978351	0.00363706	CAV1/TP53	2
MF	GO:0030331	nuclear estrogen receptor binding	2/42	41/21059	0.00303095	0.0101032	0.00358229	ESR1/PCNA	2
BP	GO:0071402	cellular response to lipoprotein particle stimulus	2/42	44/21261	0.00341932	0.0101836	0.00378578	AKT1/PPARG	2
BP	GO:0000266	mitochondrial fission	2/42	44/21261	0.00341932	0.0101836	0.00378578	KDR/PPARG	2
BP	GO:0043388	positive regulation of DNA binding	2/42	44/21261	0.00341932	0.0101836	0.00378578	IFNG/PPARG	2
BP	GO:0034110	regulation of homotypic cell-cell adhesion	2/42	44/21261	0.00341932	0.0101836	0.00378578	IL6/PRKCA	2
BP	GO:0046688	response to copper ion	2/42	44/21261	0.00341932	0.0101836	0.00378578	IL1A/NFE2L2	2
BP	GO:0048562	embryonic organ morphogenesis	4/42	316/21261	0.00343552	0.0102106	0.00379584	HIF1A/MAPK1/RUNX2/SOD1	4
BP	GO:0071559	response to transforming growth factor beta	4/42	316/21261	0.00343552	0.0102106	0.00379584	CAV1/NR3C1/PPARG/TP53	4
BP	GO:0030168	platelet activation	3/42	154/21261	0.00347852	0.0102959	0.00382753	IL6/PRKCA/THBD	3
BP	GO:0071675	regulation of mononuclear cell migration	3/42	154/21261	0.00347852	0.0102959	0.00382753	AKT1/MAPK1/SERPINE1	3
BP	GO:0002761	regulation of myeloid leukocyte differentiation	3/42	154/21261	0.00347852	0.0102959	0.00382753	IFNG/MYC/PRKCA	3
BP	GO:0001101	response to acid chemical	3/42	154/21261	0.00347852	0.0102959	0.00382753	BCL2/EGFR/PCNA	3
BP	GO:0010463	mesenchymal cell proliferation	2/42	45/21261	0.0035739	0.0105348	0.00391634	KDR/MYC	2
BP	GO:0030279	negative regulation of ossification	2/42	45/21261	0.0035739	0.0105348	0.00391634	BCL2/HIF1A	2
BP	GO:0034114	regulation of heterotypic cell-cell adhesion	2/42	45/21261	0.0035739	0.0105348	0.00391634	IL10/IL1B	2
BP	GO:0042092	type 2 immune response	2/42	45/21261	0.0035739	0.0105348	0.00391634	IL10/IL6	2
BP	GO:0001508	action potential	3/42	157/21261	0.00367212	0.0107522	0.00399718	CAV1/GJA1/SOD1	3
BP	GO:0007611	learning or memory	4/42	322/21261	0.00367386	0.0107522	0.00399718	EGFR/HIF1A/MAPK1/PTGS2	4
BP	GO:0010466	negative regulation of peptidase activity	3/42	157/21261	0.00367212	0.0107522	0.00399718	AKT1/RAF1/SERPINE1	3
BP	GO:0043491	phosphatidylinositol 3-kinase/protein kinase B signal transduction	4/42	322/21261	0.00367386	0.0107522	0.00399718	AKT1/EGFR/KDR/NCF1	4
BP	GO:0050714	positive regulation of protein secretion	3/42	157/21261	0.00367212	0.0107522	0.00399718	HIF1A/IL1A/PPARG	3
BP	GO:0043405	regulation of MAP kinase activity	3/42	157/21261	0.00367212	0.0107522	0.00399718	EGFR/IL1B/PPARG	3
BP	GO:0051783	regulation of nuclear division	3/42	157/21261	0.00367212	0.0107522	0.00399718	BIRC5/IL1A/IL1B	3
BP	GO:0051962	positive regulation of nervous system development	4/42	323/21261	0.00371465	0.0108495	0.00403334	HIF1A/IFNG/IL1B/IL6	4
BP	GO:1901873	regulation of post-translational protein modification	4/42	323/21261	0.00371465	0.0108495	0.00403334	AKT1/CAV1/GSK3B/HIF1A	4
BP	GO:0071542	dopaminergic neuron differentiation	2/42	46/21261	0.00373169	0.0108551	0.00403544	GSK3B/HIF1A	2
BP	GO:1900017	positive regulation of cytokine production involved in inflammatory response	2/42	46/21261	0.00373169	0.0108551	0.00403544	HIF1A/IL6	2
BP	GO:0010828	positive regulation of glucose transmembrane transport	2/42	46/21261	0.00373169	0.0108551	0.00403544	AKT1/NFE2L2	2
BP	GO:0051349	positive regulation of lyase activity	2/42	46/21261	0.00373169	0.0108551	0.00403544	ADRB2/RAF1	2
BP	GO:0000086	G2/M transition of mitotic cell cycle	3/42	158/21261	0.00373809	0.0108628	0.00403827	CCNA2/CCND1/CDKN1A	3
BP	GO:0000077	DNA damage checkpoint signaling	3/42	159/21261	0.00380478	0.0110342	0.00410202	CCND1/CDKN1A/TP53	3
BP	GO:0042102	positive regulation of T cell proliferation	3/42	159/21261	0.00380478	0.0110342	0.00410202	IL1A/IL1B/IL6	3
BP	GO:0009250	glucan biosynthetic process	2/42	47/21261	0.00389268	0.0112438	0.00417992	AKT1/GSK3B	2
BP	GO:0005978	glycogen biosynthetic process	2/42	47/21261	0.00389268	0.0112438	0.00417992	AKT1/GSK3B	2
BP	GO:0030890	positive regulation of B cell proliferation	2/42	47/21261	0.00389268	0.0112438	0.00417992	BCL2/CDKN1A	2
BP	GO:0042554	superoxide anion generation	2/42	47/21261	0.00389268	0.0112438	0.00417992	NCF1/SOD1	2
MF	GO:0051087	protein-folding chaperone binding	3/42	152/21059	0.00344371	0.0112811	0.00399996	BIRC5/SOD1/TP53	3
BP	GO:0008366	axon ensheathment	3/42	161/21261	0.00394034	0.0113586	0.00422261	AKT1/PPARD/SOD1	3
BP	GO:0007272	ensheathment of neurons	3/42	161/21261	0.00394034	0.0113586	0.00422261	AKT1/PPARD/SOD1	3
BP	GO:0034767	positive regulation of monoatomic ion transmembrane transport	3/42	162/21261	0.00400921	0.0115456	0.00429211	ADRB2/CAV1/IFNG	3
BP	GO:0090199	regulation of release of cytochrome c from mitochondria	2/42	48/21261	0.00405686	0.0116594	0.00433443	AKT1/TP53	2
BP	GO:0033574	response to testosterone	2/42	48/21261	0.00405686	0.0116594	0.00433443	NCF1/SPP1	2
BP	GO:0046887	positive regulation of hormone secretion	3/42	163/21261	0.00407881	0.0116991	0.00434919	HIF1A/PPARG/SPP1	3
BP	GO:0060078	regulation of postsynaptic membrane potential	3/42	163/21261	0.00407881	0.0116991	0.00434919	ADRB2/AKT1/GSK3B	3
BP	GO:0090398	cellular senescence	3/42	164/21261	0.00414915	0.0118653	0.00441099	CDKN1A/MAPK8/TP53	3
BP	GO:0008584	male gonad development	3/42	164/21261	0.00414915	0.0118653	0.00441099	BCL2/ESR1/IL1A	3
BP	GO:0120161	regulation of cold-induced thermogenesis	3/42	164/21261	0.00414915	0.0118653	0.00441099	ADRB2/CAV1/GJA1	3
MF	GO:0031072	heat shock protein binding	3/42	156/21059	0.00370423	0.0119289	0.00422963	HIF1A/KDR/NR3C1	3
BP	GO:0106106	cold-induced thermogenesis	3/42	165/21261	0.00422023	0.0119964	0.00445972	ADRB2/CAV1/GJA1	3
BP	GO:0046546	development of primary male sexual characteristics	3/42	165/21261	0.00422023	0.0119964	0.00445972	BCL2/ESR1/IL1A	3
BP	GO:0035196	miRNA processing	2/42	49/21261	0.00422421	0.0119964	0.00445972	IL6/TP53	2
BP	GO:0030195	negative regulation of blood coagulation	2/42	49/21261	0.00422421	0.0119964	0.00445972	SERPINE1/THBD	2
BP	GO:0003254	regulation of membrane depolarization	2/42	49/21261	0.00422421	0.0119964	0.00445972	BCL2/KDR	2
BP	GO:0032881	regulation of polysaccharide metabolic process	2/42	49/21261	0.00422421	0.0119964	0.00445972	AKT1/GSK3B	2
BP	GO:0043029	T cell homeostasis	2/42	49/21261	0.00422421	0.0119964	0.00445972	AKT1/BCL2	2
BP	GO:0032620	interleukin-17 production	2/42	50/21261	0.00439473	0.0124438	0.00462604	IFNG/IL6	2
BP	GO:1900047	negative regulation of hemostasis	2/42	50/21261	0.00439473	0.0124438	0.00462604	SERPINE1/THBD	2
BP	GO:0032660	regulation of interleukin-17 production	2/42	50/21261	0.00439473	0.0124438	0.00462604	IFNG/IL6	2
BP	GO:0031570	DNA integrity checkpoint signaling	3/42	168/21261	0.0044379	0.0125537	0.00466687	CCND1/CDKN1A/TP53	3
BP	GO:0003158	endothelium development	3/42	169/21261	0.00451194	0.0127506	0.00474007	ICAM1/IL1B/KDR	3
BP	GO:0045840	positive regulation of mitotic nuclear division	2/42	51/21261	0.00456841	0.0128722	0.00478528	IL1A/IL1B	2
BP	GO:0010518	positive regulation of phospholipase activity	2/42	51/21261	0.00456841	0.0128722	0.00478528	EGFR/ESR1	2
BP	GO:0045761	regulation of adenylate cyclase activity	2/42	51/21261	0.00456841	0.0128722	0.00478528	ADRB2/RAF1	2
BP	GO:0006959	humoral immune response	4/42	343/21261	0.00459653	0.0129387	0.00481001	BCL2/IFNG/IL1B/IL6	4
BP	GO:0030509	BMP signaling pathway	3/42	172/21261	0.00473858	0.0133255	0.00495381	KDR/PPARG/RUNX2	3
BP	GO:0031103	axon regeneration	2/42	52/21261	0.00474522	0.0133311	0.00495591	BCL2/SPP1	2
BP	GO:0045667	regulation of osteoblast differentiation	3/42	173/21261	0.00481563	0.0135157	0.00502453	IL6/PPARG/RUNX2	3
MF	GO:0004712	protein serine/threonine/tyrosine kinase activity	2/42	49/21059	0.00430322	0.0136269	0.00483168	AKT1/MAPK1	2
BP	GO:0050819	negative regulation of coagulation	2/42	53/21261	0.00492516	0.0137962	0.0051288	SERPINE1/THBD	2
BP	GO:1900744	regulation of p38MAPK cascade	2/42	53/21261	0.00492516	0.0137962	0.0051288	IL1B/NCF1	2
BP	GO:0043588	skin development	4/42	350/21261	0.00493589	0.0138128	0.00513496	BCL2/CDKN1A/EGFR/IL1A	4
BP	GO:1903531	negative regulation of secretion by cell	3/42	175/21261	0.00497201	0.0139003	0.00516751	GJA1/IL1B/MAOB	3
MF	GO:0005504	fatty acid binding	2/42	50/21059	0.00447688	0.0139444	0.00494426	PPARD/PPARG	2
BP	GO:0097530	granulocyte migration	3/42	176/21261	0.00505134	0.0140947	0.00523976	IL1A/IL1B/MAPK1	3
BP	GO:0007204	positive regulation of cytosolic calcium ion concentration	3/42	176/21261	0.00505134	0.0140947	0.00523976	BCL2/CAV1/ESR1	3
BP	GO:0097345	mitochondrial outer membrane permeabilization	2/42	54/21261	0.00510821	0.0141983	0.00527826	GSK3B/MAPK8	2
BP	GO:0043407	negative regulation of MAP kinase activity	2/42	54/21261	0.00510821	0.0141983	0.00527826	IL1B/PPARG	2
BP	GO:1902692	regulation of neuroblast proliferation	2/42	54/21261	0.00510821	0.0141983	0.00527826	HIF1A/TP53	2
BP	GO:0071634	regulation of transforming growth factor beta production	2/42	54/21261	0.00510821	0.0141983	0.00527826	HIF1A/PTGS2	2
MF	GO:0140313	molecular sequestering activity	2/42	51/21059	0.00465374	0.0142615	0.00505669	CAV1/CDKN1A	2
BP	GO:0015850	organic hydroxy compound transport	4/42	354/21261	0.0051372	0.014265	0.00530309	CAV1/MAOB/PPARG/SPP1	4
BP	GO:0086002	cardiac muscle cell action potential involved in contraction	2/42	55/21261	0.00529437	0.014659	0.00544953	CAV1/GJA1	2
BP	GO:0060324	face development	2/42	55/21261	0.00529437	0.014659	0.00544953	MAPK1/RAF1	2
BP	GO:0032892	positive regulation of organic acid transport	2/42	55/21261	0.00529437	0.014659	0.00544953	IL1A/IL1B	2
BP	GO:0043457	regulation of cellular respiration	2/42	56/21261	0.00548361	0.0151102	0.00561727	HIF1A/IFNG	2
BP	GO:0002724	regulation of T cell cytokine production	2/42	56/21261	0.00548361	0.0151102	0.00561727	IL1B/IL6	2
BP	GO:0002369	T cell cytokine production	2/42	56/21261	0.00548361	0.0151102	0.00561727	IL1B/IL6	2
BP	GO:0045058	T cell selection	2/42	56/21261	0.00548361	0.0151102	0.00561727	BCL2/IL6	2
BP	GO:0042311	vasodilation	2/42	56/21261	0.00548361	0.0151102	0.00561727	ADRB2/SOD1	2
BP	GO:0048592	eye morphogenesis	3/42	182/21261	0.00554341	0.0152603	0.00567309	BCL2/HIF1A/KDR	3
BP	GO:1990845	adaptive thermogenesis	3/42	183/21261	0.00562813	0.0154344	0.0057378	ADRB2/CAV1/GJA1	3
BP	GO:0034250	positive regulation of amide metabolic process	3/42	183/21261	0.00562813	0.0154344	0.0057378	IFNG/IL6/NFE2L2	3
BP	GO:0030307	positive regulation of cell growth	3/42	183/21261	0.00562813	0.0154344	0.0057378	AKT1/BCL2/EGFR	3
BP	GO:0048639	positive regulation of developmental growth	3/42	183/21261	0.00562813	0.0154344	0.0057378	AKT1/BCL2/PPARD	3
BP	GO:0009299	mRNA transcription	2/42	57/21261	0.00567594	0.0154916	0.00575906	PPARG/TP53	2
BP	GO:1900087	positive regulation of G1/S transition of mitotic cell cycle	2/42	57/21261	0.00567594	0.0154916	0.00575906	AKT1/EGFR	2
BP	GO:0042304	regulation of fatty acid biosynthetic process	2/42	57/21261	0.00567594	0.0154916	0.00575906	IL1B/PTGS2	2
BP	GO:0097178	ruffle assembly	2/42	57/21261	0.00567594	0.0154916	0.00575906	CAV1/ICAM1	2
BP	GO:0031295	T cell costimulation	2/42	57/21261	0.00567594	0.0154916	0.00575906	AKT1/CAV1	2
BP	GO:0016052	carbohydrate catabolic process	3/42	185/21261	0.0057999	0.01577	0.00586257	HIF1A/IFNG/TP53	3
BP	GO:0071773	cellular response to BMP stimulus	3/42	185/21261	0.0057999	0.01577	0.00586257	KDR/PPARG/RUNX2	3
BP	GO:0071772	response to BMP	3/42	185/21261	0.0057999	0.01577	0.00586257	KDR/PPARG/RUNX2	3
BP	GO:0000723	telomere maintenance	3/42	185/21261	0.0057999	0.01577	0.00586257	MAPK1/MYC/PCNA	3
BP	GO:0050873	brown fat cell differentiation	2/42	58/21261	0.00587133	0.0158567	0.00589479	ADRB2/PTGS2	2
BP	GO:0061028	establishment of endothelial barrier	2/42	58/21261	0.00587133	0.0158567	0.00589479	ICAM1/IL1B	2
BP	GO:0006633	fatty acid biosynthetic process	3/42	186/21261	0.00588695	0.0158567	0.00589479	IL1B/PTGS1/PTGS2	3
BP	GO:0042743	hydrogen peroxide metabolic process	2/42	58/21261	0.00587133	0.0158567	0.00589479	MAOB/SOD1	2
BP	GO:0032612	interleukin-1 production	3/42	186/21261	0.00588695	0.0158567	0.00589479	IFNG/IL10/IL6	3
BP	GO:0001954	positive regulation of cell-matrix adhesion	2/42	58/21261	0.00587133	0.0158567	0.00589479	GSK3B/KDR	2
BP	GO:0010874	regulation of cholesterol efflux	2/42	58/21261	0.00587133	0.0158567	0.00589479	CAV1/PPARG	2
BP	GO:0032652	regulation of interleukin-1 production	3/42	186/21261	0.00588695	0.0158567	0.00589479	IFNG/IL10/IL6	3
BP	GO:0042306	regulation of protein import into nucleus	2/42	58/21261	0.00587133	0.0158567	0.00589479	IFNG/PTGS2	2
BP	GO:0071604	transforming growth factor beta production	2/42	58/21261	0.00587133	0.0158567	0.00589479	HIF1A/PTGS2	2
BP	GO:0060612	adipose tissue development	2/42	59/21261	0.00606977	0.0162577	0.00604386	PPARD/PPARG	2
BP	GO:0031294	lymphocyte costimulation	2/42	59/21261	0.00606977	0.0162577	0.00604386	AKT1/CAV1	2
BP	GO:0050680	negative regulation of epithelial cell proliferation	3/42	188/21261	0.00606342	0.0162577	0.00604386	CAV1/PPARD/PPARG	3
BP	GO:0031102	neuron projection regeneration	2/42	59/21261	0.00606977	0.0162577	0.00604386	BCL2/SPP1	2
BP	GO:0006110	regulation of glycolytic process	2/42	59/21261	0.00606977	0.0162577	0.00604386	HIF1A/IFNG	2
BP	GO:0043330	response to exogenous dsRNA	2/42	59/21261	0.00606977	0.0162577	0.00604386	CAV1/MAPK1	2
BP	GO:0046661	male sex differentiation	3/42	189/21261	0.00615283	0.0164648	0.00612086	BCL2/ESR1/IL1A	3
BP	GO:0016042	lipid catabolic process	4/42	373/21261	0.00616916	0.0164932	0.0061314	AKT1/IL1B/PPARD/SPP1	4
BP	GO:0070266	necroptotic process	2/42	60/21261	0.00627125	0.0167195	0.00621552	CAV1/TP53	2
BP	GO:1902110	positive regulation of mitochondrial membrane permeability involved in apoptotic process	2/42	60/21261	0.00627125	0.0167195	0.00621552	GSK3B/MAPK8	2
BP	GO:0046427	positive regulation of receptor signaling pathway via JAK-STAT	2/42	60/21261	0.00627125	0.0167195	0.00621552	IL10/IL6	2
CC	GO:0044853	plasma membrane raft	3/42	127/22568	0.00170208	0.0171138	0.0113273	CAV1/MAPK1/PTGS2	3
CC	GO:0090575	RNA polymerase II transcription regulator complex	4/42	281/22568	0.0018151	0.0171138	0.0113273	HIF1A/MYC/NFE2L2/PPARG	4
BP	GO:0086065	cell communication involved in cardiac conduction	2/42	61/21261	0.00647576	0.0172009	0.00639449	CAV1/GJA1	2
BP	GO:0006749	glutathione metabolic process	2/42	61/21261	0.00647576	0.0172009	0.00639449	NFE2L2/SOD1	2
BP	GO:0043616	keratinocyte proliferation	2/42	61/21261	0.00647576	0.0172009	0.00639449	CDKN1A/PPARD	2
BP	GO:0099601	regulation of neurotransmitter receptor activity	2/42	61/21261	0.00647576	0.0172009	0.00639449	ADRB2/IFNG	2
BP	GO:0051897	positive regulation of phosphatidylinositol 3-kinase/protein kinase B signal transduction	3/42	193/21261	0.00651838	0.0172911	0.00642804	EGFR/KDR/NCF1	3
BP	GO:1990778	protein localization to cell periphery	4/42	379/21261	0.00652176	0.0172911	0.00642804	AKT1/CAV1/EGFR/IFNG	4
BP	GO:0038061	non-canonical NF-kappaB signal transduction	3/42	194/21261	0.00661175	0.0174974	0.00650473	AKT1/EGFR/IL1B	3
BP	GO:0007009	plasma membrane organization	3/42	194/21261	0.00661175	0.0174974	0.00650473	AKT1/CAV1/SOD1	3
BP	GO:1902686	mitochondrial outer membrane permeabilization involved in programmed cell death	2/42	62/21261	0.00668328	0.0176056	0.00654497	GSK3B/MAPK8	2
BP	GO:0002639	positive regulation of immunoglobulin production	2/42	62/21261	0.00668328	0.0176056	0.00654497	IL10/IL6	2
BP	GO:0060193	positive regulation of lipase activity	2/42	62/21261	0.00668328	0.0176056	0.00654497	EGFR/ESR1	2
BP	GO:1904707	positive regulation of vascular associated smooth muscle cell proliferation	2/42	62/21261	0.00668328	0.0176056	0.00654497	GJA1/IL10	2
BP	GO:0010665	regulation of cardiac muscle cell apoptotic process	2/42	62/21261	0.00668328	0.0176056	0.00654497	NFE2L2/TP53	2
BP	GO:0050890	cognition	4/42	382/21261	0.00670301	0.0176414	0.00655827	EGFR/HIF1A/MAPK1/PTGS2	4
BP	GO:0007265	Ras protein signal transduction	4/42	384/21261	0.00682568	0.0179479	0.00667219	CCNA2/CDKN1A/RAF1/TP53	4
BP	GO:0045912	negative regulation of carbohydrate metabolic process	2/42	63/21261	0.00689381	0.0180939	0.00672648	GSK3B/TP53	2
BP	GO:0010517	regulation of phospholipase activity	2/42	63/21261	0.00689381	0.0180939	0.00672648	EGFR/ESR1	2
BP	GO:0019369	arachidonic acid metabolic process	2/42	64/21261	0.00710734	0.0185527	0.00689703	PTGS1/PTGS2	2
BP	GO:0043154	negative regulation of cysteine-type endopeptidase activity involved in apoptotic process	2/42	64/21261	0.00710734	0.0185527	0.00689703	AKT1/RAF1	2
BP	GO:0062207	regulation of pattern recognition receptor signaling pathway	3/42	199/21261	0.00709063	0.0185527	0.00689703	CAV1/ESR1/MAPK8	3
BP	GO:0010662	regulation of striated muscle cell apoptotic process	2/42	64/21261	0.00710734	0.0185527	0.00689703	NFE2L2/TP53	2
BP	GO:0019229	regulation of vasoconstriction	2/42	64/21261	0.00710734	0.0185527	0.00689703	CAV1/PTGS2	2
BP	GO:0031638	zymogen activation	2/42	64/21261	0.00710734	0.0185527	0.00689703	SERPINE1/THBD	2
MF	GO:0004601	peroxidase activity	2/42	59/21059	0.00618255	0.0186458	0.00661125	PTGS1/PTGS2	2
BP	GO:0001658	branching involved in ureteric bud morphogenesis	2/42	65/21261	0.00732384	0.0190486	0.0070814	BCL2/MYC	2
BP	GO:0038066	p38MAPK cascade	2/42	65/21261	0.00732384	0.0190486	0.0070814	IL1B/NCF1	2
BP	GO:1904894	positive regulation of receptor signaling pathway via STAT	2/42	65/21261	0.00732384	0.0190486	0.0070814	IL10/IL6	2
BP	GO:0051339	regulation of lyase activity	2/42	65/21261	0.00732384	0.0190486	0.0070814	ADRB2/RAF1	2
CC	GO:0005925	focal adhesion	5/42	495/22568	0.00216759	0.0190748	0.0126253	CAV1/EGFR/GJA1/ICAM1/MAPK1	5
BP	GO:0046718	viral entry into host cell	3/42	202/21261	0.00738761	0.0191971	0.0071366	CAV1/EGFR/ICAM1	3
BP	GO:0051048	negative regulation of secretion	3/42	203/21261	0.00748823	0.019441	0.00722727	GJA1/IL1B/MAOB	3
BP	GO:0010659	cardiac muscle cell apoptotic process	2/42	66/21261	0.00754331	0.0195311	0.00726075	NFE2L2/TP53	2
BP	GO:0032507	maintenance of protein location in cell	2/42	66/21261	0.00754331	0.0195311	0.00726075	AKT1/CAV1	2
BP	GO:0019748	secondary metabolic process	2/42	66/21261	0.00754331	0.0195311	0.00726075	BCL2/NFE2L2	2
MF	GO:0016684	oxidoreductase activity, acting on peroxide as acceptor	2/42	61/21059	0.00659593	0.0195817	0.00694309	PTGS1/PTGS2	2
MF	GO:0001099	basal RNA polymerase II transcription machinery binding	2/42	62/21059	0.00680723	0.0195966	0.00694837	ESR1/TP53	2
MF	GO:0001098	basal transcription machinery binding	2/42	62/21059	0.00680723	0.0195966	0.00694837	ESR1/TP53	2
BP	GO:0002262	myeloid cell homeostasis	3/42	204/21261	0.00758966	0.0196249	0.00729563	HIF1A/IL6/SOD1	3
BP	GO:0019058	viral life cycle	4/42	396/21261	0.0075932	0.0196249	0.00729563	BCL2/CAV1/EGFR/ICAM1	4
BP	GO:0044403	biological process involved in symbiotic interaction	4/42	398/21261	0.00772644	0.0199513	0.00741697	AKT1/CAV1/EGFR/ICAM1	4
BP	GO:2000107	negative regulation of leukocyte apoptotic process	2/42	67/21261	0.00776573	0.0199631	0.00742135	BCL2/HIF1A	2
BP	GO:0000271	polysaccharide biosynthetic process	2/42	67/21261	0.00776573	0.0199631	0.00742135	AKT1/GSK3B	2
BP	GO:0010718	positive regulation of epithelial to mesenchymal transition	2/42	67/21261	0.00776573	0.0199631	0.00742135	IL1B/IL6	2
BP	GO:0061097	regulation of protein tyrosine kinase activity	2/42	67/21261	0.00776573	0.0199631	0.00742135	CAV1/NCF1	2
BP	GO:0043331	response to dsRNA	2/42	67/21261	0.00776573	0.0199631	0.00742135	CAV1/MAPK1	2
BP	GO:0002718	regulation of cytokine production involved in immune response	3/42	206/21261	0.00779497	0.0200203	0.00744263	IL10/IL1B/IL6	3
BP	GO:0002367	cytokine production involved in immune response	3/42	208/21261	0.00800354	0.0204828	0.00761456	IL10/IL1B/IL6	3
BP	GO:0050806	positive regulation of synaptic transmission	3/42	208/21261	0.00800354	0.0204828	0.00761456	GSK3B/MAPK1/PTGS2	3
BP	GO:0043030	regulation of macrophage activation	2/42	68/21261	0.0079911	0.0204828	0.00761456	IL10/IL6	2
BP	GO:0010658	striated muscle cell apoptotic process	2/42	68/21261	0.0079911	0.0204828	0.00761456	NFE2L2/TP53	2
BP	GO:0098930	axonal transport	2/42	69/21261	0.00821941	0.0209049	0.00777149	HIF1A/SOD1	2
BP	GO:0044409	entry into host	3/42	210/21261	0.0082154	0.0209049	0.00777149	CAV1/EGFR/ICAM1	3
BP	GO:0010639	negative regulation of organelle organization	4/42	405/21261	0.00820494	0.0209049	0.00777149	AKT1/BIRC5/PPARG/TP53	4
BP	GO:0051785	positive regulation of nuclear division	2/42	69/21261	0.00821941	0.0209049	0.00777149	IL1A/IL1B	2
BP	GO:0010611	regulation of cardiac muscle hypertrophy	2/42	69/21261	0.00821941	0.0209049	0.00777149	PPARG/PRKCA	2
BP	GO:0046324	regulation of glucose import	2/42	69/21261	0.00821941	0.0209049	0.00777149	AKT1/NFE2L2	2
BP	GO:0031529	ruffle organization	2/42	69/21261	0.00821941	0.0209049	0.00777149	CAV1/ICAM1	2
BP	GO:1902808	positive regulation of cell cycle G1/S phase transition	2/42	70/21261	0.00845063	0.0214172	0.00796193	AKT1/EGFR	2
BP	GO:0006611	protein export from nucleus	2/42	70/21261	0.00845063	0.0214172	0.00796193	GSK3B/IL1B	2
BP	GO:0050994	regulation of lipid catabolic process	2/42	70/21261	0.00845063	0.0214172	0.00796193	AKT1/IL1B	2
BP	GO:0035094	response to nicotine	2/42	70/21261	0.00845063	0.0214172	0.00796193	BCL2/MAPK1	2
BP	GO:0002702	positive regulation of production of molecular mediator of immune response	3/42	213/21261	0.00853937	0.021623	0.00803845	IL10/IL1B/IL6	3
BP	GO:0046888	negative regulation of hormone secretion	2/42	71/21261	0.00868476	0.021914	0.0081466	GJA1/IL1B	2
BP	GO:0032092	positive regulation of protein binding	2/42	71/21261	0.00868476	0.021914	0.0081466	CAV1/GSK3B	2
BP	GO:0097300	programmed necrotic cell death	2/42	71/21261	0.00868476	0.021914	0.0081466	CAV1/TP53	2
BP	GO:0043627	response to estrogen	2/42	71/21261	0.00868476	0.021914	0.0081466	CAV1/ESR1	2
BP	GO:0002703	regulation of leukocyte mediated immunity	4/42	413/21261	0.00877529	0.022123	0.00822431	ICAM1/IL10/IL1B/IL6	4
BP	GO:0042742	defense response to bacterium	4/42	415/21261	0.00892185	0.0223942	0.00832514	IL10/IL1B/IL6/SERPINE1	4
BP	GO:0035773	insulin secretion involved in cellular response to glucose stimulus	2/42	72/21261	0.00892178	0.0223942	0.00832514	HIF1A/RAF1	2
BP	GO:0015909	long-chain fatty acid transport	2/42	72/21261	0.00892178	0.0223942	0.00832514	AKT1/PPARG	2
BP	GO:0014743	regulation of muscle hypertrophy	2/42	72/21261	0.00892178	0.0223942	0.00832514	PPARG/PRKCA	2
BP	GO:0010921	regulation of phosphatase activity	2/42	72/21261	0.00892178	0.0223942	0.00832514	GSK3B/IFNG	2
BP	GO:0007369	gastrulation	3/42	218/21261	0.00909589	0.0227913	0.00847275	GJA1/IL10/TP53	3
BP	GO:0032200	telomere organization	3/42	218/21261	0.00909589	0.0227913	0.00847275	MAPK1/MYC/PCNA	3
BP	GO:0071479	cellular response to ionizing radiation	2/42	73/21261	0.0091617	0.0228565	0.008497	CDKN1A/TP53	2
BP	GO:0048857	neural nucleus development	2/42	73/21261	0.0091617	0.0228565	0.008497	BCL2/MAOB	2
BP	GO:0002699	positive regulation of immune effector process	4/42	418/21261	0.00914468	0.0228565	0.008497	IFNG/IL10/IL1B/IL6	4
BP	GO:1900076	regulation of cellular response to insulin stimulus	2/42	73/21261	0.0091617	0.0228565	0.008497	IL1B/PPARG	2
BP	GO:0060675	ureteric bud morphogenesis	2/42	73/21261	0.0091617	0.0228565	0.008497	BCL2/MYC	2
BP	GO:0002456	T cell mediated immunity	3/42	219/21261	0.00920969	0.0229563	0.00853411	ICAM1/IL1B/IL6	3
BP	GO:0072171	mesonephric tubule morphogenesis	2/42	74/21261	0.00940448	0.023381	0.00869199	BCL2/MYC	2
BP	GO:0002763	positive regulation of myeloid leukocyte differentiation	2/42	74/21261	0.00940448	0.023381	0.00869199	IFNG/PRKCA	2
BP	GO:0051123	RNA polymerase II preinitiation complex assembly	2/42	74/21261	0.00940448	0.023381	0.00869199	ESR1/TP53	2
BP	GO:0021543	pallium development	3/42	221/21261	0.00943981	0.0234486	0.0087171	EGFR/GSK3B/HIF1A	3
MF	GO:0004714	transmembrane receptor protein tyrosine kinase activity	2/42	69/21059	0.00837114	0.0237391	0.00841718	EGFR/KDR	2
BP	GO:0051607	defense response to virus	4/42	424/21261	0.00960124	0.023829	0.00885852	BCL2/IFNG/IL1B/IL6	4
BP	GO:0030330	DNA damage response, signal transduction by p53 class mediator	2/42	75/21261	0.00965012	0.0238884	0.00888062	CDKN1A/TP53	2
BP	GO:0001774	microglial cell activation	2/42	75/21261	0.00965012	0.0238884	0.00888062	IFNG/IL6	2
BP	GO:1902017	regulation of cilium assembly	2/42	75/21261	0.00965012	0.0238884	0.00888062	AKT1/GSK3B	2
BP	GO:0140546	defense response to symbiont	4/42	425/21261	0.00967876	0.0239181	0.00889165	BCL2/IFNG/IL1B/IL6	4
BP	GO:0031396	regulation of protein ubiquitination	3/42	223/21261	0.00967328	0.0239181	0.00889165	AKT1/CAV1/GSK3B	3
BP	GO:0042770	signal transduction in response to DNA damage	3/42	224/21261	0.00979127	0.0241754	0.00898729	CCND1/CDKN1A/TP53	3
BP	GO:0001885	endothelial cell development	2/42	76/21261	0.00989862	0.0243359	0.00904696	ICAM1/IL1B	2
BP	GO:0032623	interleukin-2 production	2/42	76/21261	0.00989862	0.0243359	0.00904696	IL1A/IL1B	2
BP	GO:0042698	ovulation cycle	2/42	76/21261	0.00989862	0.0243359	0.00904696	ESR1/PCNA	2
BP	GO:0032663	regulation of interleukin-2 production	2/42	76/21261	0.00989862	0.0243359	0.00904696	IL1A/IL1B	2
BP	GO:0042246	tissue regeneration	2/42	76/21261	0.00989862	0.0243359	0.00904696	CDKN1A/PPARD	2
BP	GO:0001654	eye development	4/42	431/21261	0.0101525	0.0248537	0.00923945	BCL2/EGFR/HIF1A/KDR	4
BP	GO:2000117	negative regulation of cysteine-type endopeptidase activity	2/42	77/21261	0.01015	0.0248537	0.00923945	AKT1/RAF1	2
BP	GO:0043123	positive regulation of canonical NF-kappaB signal transduction	3/42	227/21261	0.0101503	0.0248537	0.00923945	GJA1/IL1A/IL1B	3
BP	GO:0042531	positive regulation of tyrosine phosphorylation of STAT protein	2/42	77/21261	0.01015	0.0248537	0.00923945	IFNG/IL6	2
BP	GO:0035019	somatic stem cell population maintenance	2/42	77/21261	0.01015	0.0248537	0.00923945	MYC/RAF1	2
BP	GO:0016051	carbohydrate biosynthetic process	3/42	229/21261	0.0103939	0.0254048	0.00944433	AKT1/GSK3B/NR3C1	3
BP	GO:0070059	intrinsic apoptotic signaling pathway in response to endoplasmic reticulum stress	2/42	78/21261	0.0104041	0.0254048	0.00944433	BCL2/TP53	2
BP	GO:0002269	leukocyte activation involved in inflammatory response	2/42	78/21261	0.0104041	0.0254048	0.00944433	IFNG/IL6	2
BP	GO:0150063	visual system development	4/42	435/21261	0.0104765	0.0255599	0.009502	BCL2/EGFR/HIF1A/KDR	4
BP	GO:0086001	cardiac muscle cell action potential	2/42	79/21261	0.0106611	0.0259441	0.00964482	CAV1/GJA1	2
BP	GO:0086003	cardiac muscle cell contraction	2/42	79/21261	0.0106611	0.0259441	0.00964482	CAV1/GJA1	2
BP	GO:0005977	glycogen metabolic process	2/42	79/21261	0.0106611	0.0259441	0.00964482	AKT1/GSK3B	2
BP	GO:1903708	positive regulation of hemopoiesis	3/42	232/21261	0.0107657	0.0261543	0.00972296	IFNG/IL10/PRKCA	3
BP	GO:1902107	positive regulation of leukocyte differentiation	3/42	232/21261	0.0107657	0.0261543	0.00972296	IFNG/IL10/PRKCA	3
BP	GO:0030968	endoplasmic reticulum unfolded protein response	2/42	80/21261	0.0109209	0.0264419	0.00982989	CCND1/NFE2L2	2
BP	GO:0042446	hormone biosynthetic process	2/42	80/21261	0.0109209	0.0264419	0.00982989	HIF1A/NR3C1	2
BP	GO:0050805	negative regulation of synaptic transmission	2/42	80/21261	0.0109209	0.0264419	0.00982989	IL1B/PTGS2	2
BP	GO:1905330	regulation of morphogenesis of an epithelium	2/42	80/21261	0.0109209	0.0264419	0.00982989	ESR1/GJA1	2
BP	GO:0006635	fatty acid beta-oxidation	2/42	81/21261	0.0111834	0.0270549	0.0100578	AKT1/PPARD	2
BP	GO:0044000	movement in host	3/42	236/21261	0.0112733	0.0272492	0.01013	CAV1/EGFR/ICAM1	3
BP	GO:0048167	regulation of synaptic plasticity	3/42	237/21261	0.0114023	0.027538	0.0102374	GSK3B/MAPK1/PTGS2	3
BP	GO:0008088	axo-dendritic transport	2/42	82/21261	0.0114488	0.0275576	0.0102447	HIF1A/SOD1	2
BP	GO:0097009	energy homeostasis	2/42	82/21261	0.0114488	0.0275576	0.0102447	ADRB2/PPARD	2
BP	GO:0044042	glucan metabolic process	2/42	82/21261	0.0114488	0.0275576	0.0102447	AKT1/GSK3B	2
BP	GO:0060191	regulation of lipase activity	2/42	82/21261	0.0114488	0.0275576	0.0102447	EGFR/ESR1	2
BP	GO:0046631	alpha-beta T cell activation	3/42	238/21261	0.0115322	0.0277351	0.0103107	BCL2/IFNG/IL6	3
BP	GO:0048880	sensory system development	4/42	448/21261	0.0115761	0.0277942	0.0103326	BCL2/EGFR/HIF1A/KDR	4
BP	GO:0007178	transmembrane receptor protein serine/threonine kinase signaling pathway	4/42	448/21261	0.0115761	0.0277942	0.0103326	KDR/PPARG/RUNX2/TP53	4
BP	GO:0050853	B cell receptor signaling pathway	2/42	83/21261	0.0117169	0.027992	0.0104061	BCL2/MAPK1	2
BP	GO:0014032	neural crest cell development	2/42	83/21261	0.0117169	0.027992	0.0104061	HIF1A/MAPK1	2
BP	GO:0007405	neuroblast proliferation	2/42	83/21261	0.0117169	0.027992	0.0104061	HIF1A/TP53	2
BP	GO:0045669	positive regulation of osteoblast differentiation	2/42	83/21261	0.0117169	0.027992	0.0104061	IL6/RUNX2	2
BP	GO:0090049	regulation of cell migration involved in sprouting angiogenesis	2/42	83/21261	0.0117169	0.027992	0.0104061	KDR/PTGS2	2
BP	GO:0001570	vasculogenesis	2/42	83/21261	0.0117169	0.027992	0.0104061	CAV1/KDR	2
BP	GO:1903828	negative regulation of protein localization	3/42	241/21261	0.011927	0.0284703	0.0105839	AKT1/GSK3B/IL1B	3
BP	GO:0033344	cholesterol efflux	2/42	84/21261	0.0119878	0.0284734	0.0105851	CAV1/PPARG	2
BP	GO:0072078	nephron tubule morphogenesis	2/42	84/21261	0.0119878	0.0284734	0.0105851	BCL2/MYC	2
BP	GO:0007422	peripheral nervous system development	2/42	84/21261	0.0119878	0.0284734	0.0105851	AKT1/SOD1	2
BP	GO:0032374	regulation of cholesterol transport	2/42	84/21261	0.0119878	0.0284734	0.0105851	CAV1/PPARG	2
BP	GO:2000736	regulation of stem cell differentiation	2/42	84/21261	0.0119878	0.0284734	0.0105851	GSK3B/NFE2L2	2
BP	GO:0032371	regulation of sterol transport	2/42	84/21261	0.0119878	0.0284734	0.0105851	CAV1/PPARG	2
CC	GO:0005788	endoplasmic reticulum lumen	4/42	337/22568	0.00349614	0.0287438	0.019025	IL6/MAPK1/PTGS2/SPP1	4
CC	GO:0031965	nuclear membrane	4/42	348/22568	0.00391961	0.0287438	0.019025	BCL2/CCND1/EGFR/PTGS2	4
CC	GO:0061695	transferase complex, transferring phosphorus-containing groups	4/42	344/22568	0.0037618	0.0287438	0.019025	CCNA2/CCND1/CDKN1A/PCNA	4
MF	GO:0043621	protein self-association	2/42	77/21059	0.0103364	0.028881	0.0102403	PPARG/TP53	2
BP	GO:0061045	negative regulation of wound healing	2/42	85/21261	0.0122614	0.0290753	0.0108088	SERPINE1/THBD	2
BP	GO:0014015	positive regulation of gliogenesis	2/42	85/21261	0.0122614	0.0290753	0.0108088	IL1B/IL6	2
BP	GO:1901888	regulation of cell junction assembly	3/42	245/21261	0.0124655	0.0295349	0.0109797	CAV1/IL1B/KDR	3
BP	GO:0001937	negative regulation of endothelial cell proliferation	2/42	86/21261	0.0125377	0.0296084	0.0110071	CAV1/PPARG	2
BP	GO:0072088	nephron epithelium morphogenesis	2/42	86/21261	0.0125377	0.0296084	0.0110071	BCL2/MYC	2
BP	GO:0060395	SMAD protein signal transduction	2/42	86/21261	0.0125377	0.0296084	0.0110071	PPARG/RUNX2	2
BP	GO:0042310	vasoconstriction	2/42	86/21261	0.0125377	0.0296084	0.0110071	CAV1/PTGS2	2
MF	GO:0004857	enzyme inhibitor activity	4/42	438/21059	0.0110759	0.0301856	0.0107029	AKT1/BIRC5/CDKN1A/SERPINE1	4
MF	GO:0004860	protein kinase inhibitor activity	2/42	80/21059	0.011121	0.0301856	0.0107029	AKT1/CDKN1A	2
BP	GO:0002294	CD4-positive, alpha-beta T cell differentiation involved in immune response	2/42	87/21261	0.0128168	0.0302426	0.0112428	IFNG/IL6	2
BP	GO:0002287	alpha-beta T cell activation involved in immune response	2/42	88/21261	0.0130986	0.0305811	0.0113687	IFNG/IL6	2
BP	GO:0002293	alpha-beta T cell differentiation involved in immune response	2/42	88/21261	0.0130986	0.0305811	0.0113687	IFNG/IL6	2
BP	GO:0035924	cellular response to vascular endothelial growth factor stimulus	2/42	88/21261	0.0130986	0.0305811	0.0113687	AKT1/KDR	2
BP	GO:0034113	heterotypic cell-cell adhesion	2/42	88/21261	0.0130986	0.0305811	0.0113687	IL10/IL1B	2
BP	GO:0072330	monocarboxylic acid biosynthetic process	3/42	249/21261	0.0130178	0.0305811	0.0113687	IL1B/PTGS1/PTGS2	3
BP	GO:0051926	negative regulation of calcium ion transport	2/42	88/21261	0.0130986	0.0305811	0.0113687	BCL2/PTGS2	2
BP	GO:0072028	nephron morphogenesis	2/42	88/21261	0.0130986	0.0305811	0.0113687	BCL2/MYC	2
BP	GO:0070527	platelet aggregation	2/42	88/21261	0.0130986	0.0305811	0.0113687	IL6/PRKCA	2
BP	GO:0032414	positive regulation of ion transmembrane transporter activity	2/42	88/21261	0.0130986	0.0305811	0.0113687	ADRB2/IFNG	2
BP	GO:1901224	positive regulation of non-canonical NF-kappaB signal transduction	2/42	88/21261	0.0130986	0.0305811	0.0113687	EGFR/IL1B	2
BP	GO:0032412	regulation of monoatomic ion transmembrane transporter activity	3/42	249/21261	0.0130178	0.0305811	0.0113687	ADRB2/CAV1/IFNG	3
BP	GO:0002028	regulation of sodium ion transport	2/42	88/21261	0.0130986	0.0305811	0.0113687	ADRB2/AKT1	2
BP	GO:0061333	renal tubule morphogenesis	2/42	88/21261	0.0130986	0.0305811	0.0113687	BCL2/MYC	2
MF	GO:0033293	monocarboxylic acid binding	2/42	82/21059	0.0116583	0.0307651	0.0109084	PPARD/PPARG	2
MF	GO:0030971	receptor tyrosine kinase binding	2/42	82/21059	0.0116583	0.0307651	0.0109084	PCNA/TP53	2
BP	GO:0045619	regulation of lymphocyte differentiation	3/42	251/21261	0.0132992	0.0310242	0.0115334	IFNG/IL10/SOD1	3
BP	GO:0046323	glucose import	2/42	89/21261	0.0133831	0.0311694	0.0115873	AKT1/NFE2L2	2
BP	GO:0006970	response to osmotic stress	2/42	89/21261	0.0133831	0.0311694	0.0115873	PTGS2/TP53	2
BP	GO:0031341	regulation of cell killing	3/42	252/21261	0.0134412	0.0312793	0.0116282	ICAM1/IFNG/MAPK8	3
BP	GO:0033627	cell adhesion mediated by integrin	2/42	91/21261	0.0139601	0.0324344	0.0120576	ICAM1/SERPINE1	2
BP	GO:0070918	regulatory ncRNA processing	2/42	91/21261	0.0139601	0.0324344	0.0120576	IL6/TP53	2
MF	GO:0019210	kinase inhibitor activity	2/42	85/21059	0.0124854	0.0324962	0.0115222	AKT1/CDKN1A	2
BP	GO:0006112	energy reserve metabolic process	2/42	92/21261	0.0142527	0.0330606	0.0122904	AKT1/GSK3B	2
BP	GO:0070897	transcription preinitiation complex assembly	2/42	92/21261	0.0142527	0.0330606	0.0122904	ESR1/TP53	2
BP	GO:0034765	regulation of monoatomic ion transmembrane transport	4/42	478/21261	0.0143918	0.0333564	0.0124004	ADRB2/BCL2/CAV1/IFNG	4
BP	GO:0031397	negative regulation of protein ubiquitination	2/42	93/21261	0.0145478	0.0336638	0.0125147	AKT1/CAV1	2
BP	GO:0002637	regulation of immunoglobulin production	2/42	93/21261	0.0145478	0.0336638	0.0125147	IL10/IL6	2
BP	GO:0060047	heart contraction	3/42	260/21261	0.0146084	0.0337769	0.0125567	CAV1/GJA1/SOD1	3
BP	GO:0002312	B cell activation involved in immune response	2/42	94/21261	0.0148457	0.0341878	0.0127095	IL10/IL6	2
BP	GO:0048041	focal adhesion assembly	2/42	94/21261	0.0148457	0.0341878	0.0127095	BCL2/KDR	2
BP	GO:0002548	monocyte chemotaxis	2/42	94/21261	0.0148457	0.0341878	0.0127095	IL6/SERPINE1	2
BP	GO:0062208	positive regulation of pattern recognition receptor signaling pathway	2/42	94/21261	0.0148457	0.0341878	0.0127095	CAV1/MAPK8	2
BP	GO:0051205	protein insertion into membrane	2/42	94/21261	0.0148457	0.0341878	0.0127095	EGFR/MAPK8	2
MF	GO:0019199	transmembrane receptor protein kinase activity	2/42	88/21059	0.0133374	0.0342447	0.0121422	EGFR/KDR	2
BP	GO:0010975	regulation of neuron projection development	4/42	484/21261	0.0150028	0.034522	0.0128337	AKT1/GSK3B/NFE2L2/SPP1	4
BP	GO:0016055	Wnt signaling pathway	4/42	485/21261	0.0151062	0.0347322	0.0129118	CAV1/CCND1/EGFR/GSK3B	4
BP	GO:0030500	regulation of bone mineralization	2/42	95/21261	0.0151461	0.0347683	0.0129253	ADRB2/HIF1A	2
BP	GO:0043502	regulation of muscle adaptation	2/42	95/21261	0.0151461	0.0347683	0.0129253	PPARG/PRKCA	2
BP	GO:0060560	developmental growth involved in morphogenesis	3/42	264/21261	0.0152131	0.0348663	0.0129617	ESR1/GSK3B/SPP1	3
BP	GO:0032984	protein-containing complex disassembly	3/42	264/21261	0.0152131	0.0348663	0.0129617	ADRB2/GSK3B/MYC	3
BP	GO:0198738	cell-cell signaling by wnt	4/42	487/21261	0.0153144	0.0350705	0.0130376	CAV1/CCND1/EGFR/GSK3B	4
BP	GO:0009913	epidermal cell differentiation	3/42	265/21261	0.0153664	0.0351617	0.0130715	CDKN1A/IL1A/SOD1	3
MF	GO:0061134	peptidase regulator activity	3/42	253/21059	0.0139333	0.0352976	0.0125155	BIRC5/CAV1/SERPINE1	3
BP	GO:0032615	interleukin-12 production	2/42	97/21261	0.0157549	0.0358792	0.0133382	IFNG/IL10	2
BP	GO:0042475	odontogenesis of dentin-containing tooth	2/42	97/21261	0.0157549	0.0358792	0.0133382	RUNX2/SERPINE1	2
BP	GO:0032731	positive regulation of interleukin-1 beta production	2/42	97/21261	0.0157549	0.0358792	0.0133382	IFNG/IL6	2
BP	GO:0030641	regulation of cellular pH	2/42	97/21261	0.0157549	0.0358792	0.0133382	BCL2/MAPK1	2
BP	GO:0032655	regulation of interleukin-12 production	2/42	97/21261	0.0157549	0.0358792	0.0133382	IFNG/IL10	2
BP	GO:0002292	T cell differentiation involved in immune response	2/42	97/21261	0.0157549	0.0358792	0.0133382	IFNG/IL6	2
MF	GO:0042562	hormone binding	2/42	92/21059	0.0145118	0.0362796	0.0128637	EGFR/NR3C1	2
BP	GO:0014033	neural crest cell differentiation	2/42	98/21261	0.0160632	0.0364945	0.013567	HIF1A/MAPK1	2
BP	GO:0032411	positive regulation of transporter activity	2/42	98/21261	0.0160632	0.0364945	0.013567	ADRB2/IFNG	2
BP	GO:0009791	post-embryonic development	2/42	98/21261	0.0160632	0.0364945	0.013567	BCL2/KDR	2
BP	GO:0002460	adaptive immune response based on somatic recombination of immune receptors built from immunoglobulin superfamily domains	4/42	495/21261	0.0161654	0.0366398	0.013621	ICAM1/IL10/IL1B/IL6	4
BP	GO:0051656	establishment of organelle localization	4/42	495/21261	0.0161654	0.0366398	0.013621	BIRC5/GJA1/HIF1A/IFNG	4
BP	GO:0060828	regulation of canonical Wnt signaling pathway	3/42	270/21261	0.0161464	0.0366398	0.013621	CAV1/EGFR/GSK3B	3
BP	GO:0006096	glycolytic process	2/42	99/21261	0.0163741	0.0369961	0.0137534	HIF1A/IFNG	2
BP	GO:1904063	negative regulation of cation transmembrane transport	2/42	99/21261	0.0163741	0.0369961	0.0137534	BCL2/CAV1	2
BP	GO:1905897	regulation of response to endoplasmic reticulum stress	2/42	99/21261	0.0163741	0.0369961	0.0137534	CAV1/NFE2L2	2
BP	GO:0030433	ubiquitin-dependent ERAD pathway	2/42	99/21261	0.0163741	0.0369961	0.0137534	CAV1/NFE2L2	2
BP	GO:0003015	heart process	3/42	273/21261	0.016625	0.0375041	0.0139423	CAV1/GJA1/SOD1	3
BP	GO:0006909	phagocytosis	3/42	273/21261	0.016625	0.0375041	0.0139423	IFNG/IL1B/SOD1	3
BP	GO:0043406	positive regulation of MAP kinase activity	2/42	100/21261	0.0166875	0.0376156	0.0139838	EGFR/IL1B	2
BP	GO:0061337	cardiac conduction	2/42	101/21261	0.0170035	0.0382979	0.0142374	CAV1/GJA1	2
MF	GO:0051213	dioxygenase activity	2/42	96/21059	0.0157294	0.0383152	0.0135854	PTGS1/PTGS2	2
MF	GO:0001618	virus receptor activity	2/42	96/21059	0.0157294	0.0383152	0.0135854	EGFR/ICAM1	2
MF	GO:0140272	exogenous protein binding	2/42	97/21059	0.0160404	0.0385782	0.0136787	EGFR/ICAM1	2
BP	GO:0001942	hair follicle development	2/42	102/21261	0.0173221	0.0389545	0.0144815	BCL2/EGFR	2
BP	GO:0046620	regulation of organ growth	2/42	102/21261	0.0173221	0.0389545	0.0144815	AKT1/SOD1	2
BP	GO:0000422	autophagy of mitochondrion	2/42	103/21261	0.0176433	0.039522	0.0146925	HIF1A/TP53	2
BP	GO:0003300	cardiac muscle hypertrophy	2/42	103/21261	0.0176433	0.039522	0.0146925	PPARG/PRKCA	2
BP	GO:0001656	metanephros development	2/42	103/21261	0.0176433	0.039522	0.0146925	BCL2/MYC	2
BP	GO:0061726	mitochondrion disassembly	2/42	103/21261	0.0176433	0.039522	0.0146925	HIF1A/TP53	2
BP	GO:0051896	regulation of phosphatidylinositol 3-kinase/protein kinase B signal transduction	3/42	279/21261	0.017606	0.039522	0.0146925	EGFR/KDR/NCF1	3
BP	GO:1903522	regulation of blood circulation	3/42	280/21261	0.0177726	0.0397188	0.0147656	CAV1/GJA1/PTGS2	3
BP	GO:0033044	regulation of chromosome organization	3/42	280/21261	0.0177726	0.0397188	0.0147656	BIRC5/MAPK1/MYC	3
BP	GO:0002700	regulation of production of molecular mediator of immune response	3/42	280/21261	0.0177726	0.0397188	0.0147656	IL10/IL1B/IL6	3
BP	GO:0007044	cell-substrate junction assembly	2/42	104/21261	0.0179669	0.0399667	0.0148578	BCL2/KDR	2
BP	GO:0034620	cellular response to unfolded protein	2/42	104/21261	0.0179669	0.0399667	0.0148578	CCND1/NFE2L2	2
BP	GO:0033555	multicellular organismal response to stress	2/42	104/21261	0.0179669	0.0399667	0.0148578	AKT1/BCL2	2
BP	GO:2000177	regulation of neural precursor cell proliferation	2/42	104/21261	0.0179669	0.0399667	0.0148578	HIF1A/TP53	2
BP	GO:0061912	selective autophagy	2/42	104/21261	0.0179669	0.0399667	0.0148578	ADRB2/TP53	2
BP	GO:0001657	ureteric bud development	2/42	104/21261	0.0179669	0.0399667	0.0148578	BCL2/MYC	2
BP	GO:0043367	CD4-positive, alpha-beta T cell differentiation	2/42	105/21261	0.0182931	0.0405042	0.0150576	IFNG/IL6	2
BP	GO:0022405	hair cycle process	2/42	105/21261	0.0182931	0.0405042	0.0150576	BCL2/EGFR	2
BP	GO:0060993	kidney morphogenesis	2/42	105/21261	0.0182931	0.0405042	0.0150576	BCL2/MYC	2
BP	GO:0072163	mesonephric epithelium development	2/42	105/21261	0.0182931	0.0405042	0.0150576	BCL2/MYC	2
BP	GO:0072164	mesonephric tubule development	2/42	105/21261	0.0182931	0.0405042	0.0150576	BCL2/MYC	2
BP	GO:0022404	molting cycle process	2/42	105/21261	0.0182931	0.0405042	0.0150576	BCL2/EGFR	2
BP	GO:1903321	negative regulation of protein modification by small protein conjugation or removal	2/42	106/21261	0.0186218	0.0411053	0.0152811	AKT1/CAV1	2
BP	GO:0005976	polysaccharide metabolic process	2/42	106/21261	0.0186218	0.0411053	0.0152811	AKT1/GSK3B	2
BP	GO:0051924	regulation of calcium ion transport	3/42	285/21261	0.0186189	0.0411053	0.0152811	BCL2/CAV1/PTGS2	3
BP	GO:0014897	striated muscle hypertrophy	2/42	106/21261	0.0186218	0.0411053	0.0152811	PPARG/PRKCA	2
CC	GO:0000791	euchromatin	2/42	62/22568	0.00595733	0.0413878	0.0273938	ESR1/HIF1A	2
BP	GO:0006885	regulation of pH	2/42	107/21261	0.018953	0.0418043	0.0155409	BCL2/MAPK1	2
BP	GO:0070252	actin-mediated cell contraction	2/42	108/21261	0.0192867	0.0420345	0.0156265	CAV1/GJA1	2
BP	GO:0044650	adhesion of symbiont to host cell	1/42	10/21261	0.0195839	0.0420345	0.0156265	ICAM1	1
BP	GO:0048539	bone marrow development	1/42	10/21261	0.0195839	0.0420345	0.0156265	TP53	1
BP	GO:0042424	catecholamine catabolic process	1/42	10/21261	0.0195839	0.0420345	0.0156265	MAOB	1
BP	GO:0019614	catechol-containing compound catabolic process	1/42	10/21261	0.0195839	0.0420345	0.0156265	MAOB	1
BP	GO:0072203	cell proliferation involved in metanephros development	1/42	10/21261	0.0195839	0.0420345	0.0156265	MYC	1
BP	GO:0002934	desmosome organization	1/42	10/21261	0.0195839	0.0420345	0.0156265	PRKCA	1
BP	GO:0042420	dopamine catabolic process	1/42	10/21261	0.0195839	0.0420345	0.0156265	MAOB	1
BP	GO:0035635	entry of bacterium into host cell	1/42	10/21261	0.0195839	0.0420345	0.0156265	CAV1	1
BP	GO:0007173	epidermal growth factor receptor signaling pathway	2/42	108/21261	0.0192867	0.0420345	0.0156265	AKT1/EGFR	2
BP	GO:0034635	glutathione transport	1/42	10/21261	0.0195839	0.0420345	0.0156265	GJA1	1
BP	GO:1990144	intrinsic apoptotic signaling pathway in response to hypoxia	1/42	10/21261	0.0195839	0.0420345	0.0156265	TP53	1
BP	GO:0008627	intrinsic apoptotic signaling pathway in response to osmotic stress	1/42	10/21261	0.0195839	0.0420345	0.0156265	PTGS2	1
BP	GO:0061072	iris morphogenesis	1/42	10/21261	0.0195839	0.0420345	0.0156265	HIF1A	1
BP	GO:0033212	iron import into cell	1/42	10/21261	0.0195839	0.0420345	0.0156265	IFNG	1
BP	GO:0015911	long-chain fatty acid import across plasma membrane	1/42	10/21261	0.0195839	0.0420345	0.0156265	AKT1	1
BP	GO:0042711	maternal behavior	1/42	10/21261	0.0195839	0.0420345	0.0156265	NR3C1	1
BP	GO:0014896	muscle hypertrophy	2/42	108/21261	0.0192867	0.0420345	0.0156265	PPARG/PRKCA	2
BP	GO:0045541	negative regulation of cholesterol biosynthetic process	1/42	10/21261	0.0195839	0.0420345	0.0156265	SOD1	1
BP	GO:0070874	negative regulation of glycogen metabolic process	1/42	10/21261	0.0195839	0.0420345	0.0156265	GSK3B	1
BP	GO:0034766	negative regulation of monoatomic ion transmembrane transport	2/42	108/21261	0.0192867	0.0420345	0.0156265	BCL2/CAV1	2
BP	GO:0014745	negative regulation of muscle adaptation	1/42	10/21261	0.0195839	0.0420345	0.0156265	PPARG	1
BP	GO:0106119	negative regulation of sterol biosynthetic process	1/42	10/21261	0.0195839	0.0420345	0.0156265	SOD1	1
BP	GO:0070244	negative regulation of thymocyte apoptotic process	1/42	10/21261	0.0195839	0.0420345	0.0156265	HIF1A	1
BP	GO:0072080	nephron tubule development	2/42	108/21261	0.0192867	0.0420345	0.0156265	BCL2/MYC	2
BP	GO:0051081	nuclear membrane disassembly	1/42	10/21261	0.0195839	0.0420345	0.0156265	PRKCA	1
BP	GO:1904179	positive regulation of adipose tissue development	1/42	10/21261	0.0195839	0.0420345	0.0156265	PPARG	1
BP	GO:1900119	positive regulation of execution phase of apoptosis	1/42	10/21261	0.0195839	0.0420345	0.0156265	TP53	1
BP	GO:0090184	positive regulation of kidney development	1/42	10/21261	0.0195839	0.0420345	0.0156265	MYC	1
BP	GO:0010918	positive regulation of mitochondrial membrane potential	1/42	10/21261	0.0195839	0.0420345	0.0156265	AKT1	1
BP	GO:0060525	prostate glandular acinus development	1/42	10/21261	0.0195839	0.0420345	0.0156265	ESR1	1
BP	GO:1903044	protein localization to membrane raft	1/42	10/21261	0.0195839	0.0420345	0.0156265	CAV1	1
BP	GO:1903010	regulation of bone development	1/42	10/21261	0.0195839	0.0420345	0.0156265	KDR	1
BP	GO:0070344	regulation of fat cell proliferation	1/42	10/21261	0.0195839	0.0420345	0.0156265	PPARD	1
BP	GO:0098903	regulation of membrane repolarization during action potential	1/42	10/21261	0.0195839	0.0420345	0.0156265	CAV1	1
BP	GO:0097050	type B pancreatic cell apoptotic process	1/42	10/21261	0.0195839	0.0420345	0.0156265	IL6	1
BP	GO:0001823	mesonephros development	2/42	109/21261	0.0196229	0.0420867	0.0156459	BCL2/MYC	2
BP	GO:0002274	myeloid leukocyte activation	3/42	292/21261	0.019841	0.0425228	0.015808	IFNG/IL10/IL6	3
BP	GO:0006898	receptor-mediated endocytosis	3/42	293/21261	0.0200191	0.0428726	0.0159381	ADRB2/CAV1/SERPINE1	3
BP	GO:0002822	regulation of adaptive immune response based on somatic recombination of immune receptors built from immunoglobulin superfamily domains	3/42	294/21261	0.0201982	0.0432238	0.0160686	IL10/IL1B/IL6	3
BP	GO:0150115	cell-substrate junction organization	2/42	111/21261	0.0203027	0.0433506	0.0161157	BCL2/KDR	2
BP	GO:0002534	cytokine production involved in inflammatory response	2/42	111/21261	0.0203027	0.0433506	0.0161157	HIF1A/IL6	2
BP	GO:1900015	regulation of cytokine production involved in inflammatory response	2/42	111/21261	0.0203027	0.0433506	0.0161157	HIF1A/IL6	2
CC	GO:1904115	axon cytoplasm	2/42	66/22568	0.00672587	0.0435266	0.0288095	HIF1A/SOD1	2
CC	GO:0005657	replication fork	2/42	67/22568	0.00692469	0.0435266	0.0288095	PCNA/TP53	2
BP	GO:0009062	fatty acid catabolic process	2/42	112/21261	0.0206462	0.043921	0.0163278	AKT1/PPARD	2
BP	GO:0045104	intermediate filament cytoskeleton organization	2/42	112/21261	0.0206462	0.043921	0.0163278	RAF1/SOD1	2
BP	GO:0090263	positive regulation of canonical Wnt signaling pathway	2/42	112/21261	0.0206462	0.043921	0.0163278	CAV1/EGFR	2
BP	GO:0032732	positive regulation of interleukin-1 production	2/42	112/21261	0.0206462	0.043921	0.0163278	IFNG/IL6	2
BP	GO:0061326	renal tubule development	2/42	112/21261	0.0206462	0.043921	0.0163278	BCL2/MYC	2
BP	GO:0006924	activation-induced cell death of T cells	1/42	11/21261	0.0215216	0.0443073	0.0164714	AKT1	1
BP	GO:0001547	antral ovarian follicle growth	1/42	11/21261	0.0215216	0.0443073	0.0164714	ESR1	1
BP	GO:0060020	Bergmann glial cell differentiation	1/42	11/21261	0.0215216	0.0443073	0.0164714	MAPK1	1
BP	GO:0071609	chemokine (C-C motif) ligand 5 production	1/42	11/21261	0.0215216	0.0443073	0.0164714	IL10	1
BP	GO:0019395	fatty acid oxidation	2/42	113/21261	0.0209922	0.0443073	0.0164714	AKT1/PPARD	2
BP	GO:0042447	hormone catabolic process	1/42	11/21261	0.0215216	0.0443073	0.0164714	SPP1	1
BP	GO:0045103	intermediate filament-based process	2/42	113/21261	0.0209922	0.0443073	0.0164714	RAF1/SOD1	2
BP	GO:0030397	membrane disassembly	1/42	11/21261	0.0215216	0.0443073	0.0164714	PRKCA	1
BP	GO:0051256	mitotic spindle midzone assembly	1/42	11/21261	0.0215216	0.0443073	0.0164714	BIRC5	1
BP	GO:0090206	negative regulation of cholesterol metabolic process	1/42	11/21261	0.0215216	0.0443073	0.0164714	SOD1	1
BP	GO:0032966	negative regulation of collagen biosynthetic process	1/42	11/21261	0.0215216	0.0443073	0.0164714	IL6	1
BP	GO:0048671	negative regulation of collateral sprouting	1/42	11/21261	0.0215216	0.0443073	0.0164714	SPP1	1
BP	GO:0034351	negative regulation of glial cell apoptotic process	1/42	11/21261	0.0215216	0.0443073	0.0164714	PRKCA	1
BP	GO:0034115	negative regulation of heterotypic cell-cell adhesion	1/42	11/21261	0.0215216	0.0443073	0.0164714	IL10	1
BP	GO:2000672	negative regulation of motor neuron apoptotic process	1/42	11/21261	0.0215216	0.0443073	0.0164714	BCL2	1
BP	GO:0007406	negative regulation of neuroblast proliferation	1/42	11/21261	0.0215216	0.0443073	0.0164714	TP53	1
BP	GO:1901874	negative regulation of post-translational protein modification	2/42	113/21261	0.0209922	0.0443073	0.0164714	AKT1/CAV1	2
BP	GO:0060052	neurofilament cytoskeleton organization	1/42	11/21261	0.0215216	0.0443073	0.0164714	SOD1	1
BP	GO:0042135	neurotransmitter catabolic process	1/42	11/21261	0.0215216	0.0443073	0.0164714	MAOB	1
BP	GO:0060746	parental behavior	1/42	11/21261	0.0215216	0.0443073	0.0164714	NR3C1	1
BP	GO:0031666	positive regulation of lipopolysaccharide-mediated signaling pathway	1/42	11/21261	0.0215216	0.0443073	0.0164714	PRKCA	1
BP	GO:1904181	positive regulation of membrane depolarization	1/42	11/21261	0.0215216	0.0443073	0.0164714	KDR	1
BP	GO:0031398	positive regulation of protein ubiquitination	2/42	113/21261	0.0209922	0.0443073	0.0164714	CAV1/GSK3B	2
BP	GO:2000833	positive regulation of steroid hormone secretion	1/42	11/21261	0.0215216	0.0443073	0.0164714	SPP1	1
BP	GO:0031915	positive regulation of synaptic plasticity	1/42	11/21261	0.0215216	0.0443073	0.0164714	PTGS2	1
BP	GO:1905461	positive regulation of vascular associated smooth muscle cell apoptotic process	1/42	11/21261	0.0215216	0.0443073	0.0164714	PPARG	1
BP	GO:0046136	positive regulation of vitamin metabolic process	1/42	11/21261	0.0215216	0.0443073	0.0164714	IFNG	1
BP	GO:0048563	post-embryonic animal organ morphogenesis	1/42	11/21261	0.0215216	0.0443073	0.0164714	KDR	1
BP	GO:0060736	prostate gland growth	1/42	11/21261	0.0215216	0.0443073	0.0164714	ESR1	1
BP	GO:0019065	receptor-mediated endocytosis of virus by host cell	1/42	11/21261	0.0215216	0.0443073	0.0164714	CAV1	1
BP	GO:1901844	regulation of cell communication by electrical coupling involved in cardiac conduction	1/42	11/21261	0.0215216	0.0443073	0.0164714	CAV1	1
BP	GO:0070587	regulation of cell-cell adhesion involved in gastrulation	1/42	11/21261	0.0215216	0.0443073	0.0164714	IL10	1
BP	GO:0071649	regulation of chemokine (C-C motif) ligand 5 production	1/42	11/21261	0.0215216	0.0443073	0.0164714	IL10	1
BP	GO:0031943	regulation of glucocorticoid metabolic process	1/42	11/21261	0.0215216	0.0443073	0.0164714	NR3C1	1
BP	GO:0032276	regulation of gonadotropin secretion	1/42	11/21261	0.0215216	0.0443073	0.0164714	GJA1	1
BP	GO:2000659	regulation of interleukin-1-mediated signaling pathway	1/42	11/21261	0.0215216	0.0443073	0.0164714	IL6	1
BP	GO:0051709	regulation of killing of cells of another organism	1/42	11/21261	0.0215216	0.0443073	0.0164714	IFNG	1
BP	GO:1902412	regulation of mitotic cytokinesis	1/42	11/21261	0.0215216	0.0443073	0.0164714	BIRC5	1
BP	GO:1903564	regulation of protein localization to cilium	1/42	11/21261	0.0215216	0.0443073	0.0164714	GSK3B	1
BP	GO:2000121	regulation of removal of superoxide radicals	1/42	11/21261	0.0215216	0.0443073	0.0164714	NFE2L2	1
BP	GO:0014062	regulation of serotonin secretion	1/42	11/21261	0.0215216	0.0443073	0.0164714	MAOB	1
BP	GO:0048742	regulation of skeletal muscle fiber development	1/42	11/21261	0.0215216	0.0443073	0.0164714	BCL2	1
BP	GO:0070673	response to interleukin-18	1/42	11/21261	0.0215216	0.0443073	0.0164714	AKT1	1
BP	GO:0060439	trachea morphogenesis	1/42	11/21261	0.0215216	0.0443073	0.0164714	MAPK1	1
BP	GO:0060068	vagina development	1/42	11/21261	0.0215216	0.0443073	0.0164714	ESR1	1
BP	GO:0140014	mitotic nuclear division	3/42	303/21261	0.0218497	0.0449185	0.0166986	BIRC5/IL1A/IL1B	3
BP	GO:0002221	pattern recognition receptor signaling pathway	3/42	303/21261	0.0218497	0.0449185	0.0166986	CAV1/ESR1/MAPK8	3
BP	GO:0050829	defense response to Gram-negative bacterium	2/42	116/21261	0.0220448	0.0452548	0.0168236	IL6/SERPINE1	2
BP	GO:0034109	homotypic cell-cell adhesion	2/42	116/21261	0.0220448	0.0452548	0.0168236	IL6/PRKCA	2
BP	GO:0070167	regulation of biomineral tissue development	2/42	117/21261	0.0224004	0.0459521	0.0170829	ADRB2/HIF1A	2
BP	GO:0090150	establishment of protein localization to membrane	3/42	307/21261	0.0226069	0.0463425	0.017228	EGFR/MAPK8/NCF1	3
MF	GO:0140666	annealing activity	1/42	11/21059	0.021726	0.0463814	0.0164455	TP53	1
MF	GO:0140996	histone H3 kinase activity	1/42	11/21059	0.021726	0.0463814	0.0164455	PRKCA	1
MF	GO:0097371	MDM2/MDM4 family protein binding	1/42	11/21059	0.021726	0.0463814	0.0164455	TP53	1
MF	GO:0032404	mismatch repair complex binding	1/42	11/21059	0.021726	0.0463814	0.0164455	PCNA	1
MF	GO:0050998	nitric-oxide synthase binding	1/42	11/21059	0.021726	0.0463814	0.0164455	CAV1	1
MF	GO:0004955	prostaglandin receptor activity	1/42	10/21059	0.0197701	0.0463814	0.0164455	PPARG	1
MF	GO:0004954	prostanoid receptor activity	1/42	11/21059	0.021726	0.0463814	0.0164455	PPARG	1
MF	GO:0008353	RNA polymerase II CTD heptapeptide repeat kinase activity	1/42	11/21059	0.021726	0.0463814	0.0164455	MAPK1	1
MF	GO:0016175	superoxide-generating NAD(P)H oxidase activity	1/42	11/21059	0.021726	0.0463814	0.0164455	NCF1	1
MF	GO:0001094	TFIID-class transcription factor complex binding	1/42	11/21059	0.021726	0.0463814	0.0164455	TP53	1
BP	GO:0001676	long-chain fatty acid metabolic process	2/42	118/21261	0.0227585	0.04662	0.0173312	PTGS1/PTGS2	2
BP	GO:0060442	branching involved in prostate gland morphogenesis	1/42	12/21261	0.0234555	0.0468458	0.0174151	ESR1	1
BP	GO:0070586	cell-cell adhesion involved in gastrulation	1/42	12/21261	0.0234555	0.0468458	0.0174151	IL10	1
BP	GO:0036295	cellular response to increased oxygen levels	1/42	12/21261	0.0234555	0.0468458	0.0174151	CAV1	1
BP	GO:0071493	cellular response to UV-B	1/42	12/21261	0.0234555	0.0468458	0.0174151	CDKN1A	1
BP	GO:0032963	collagen metabolic process	2/42	119/21261	0.0231189	0.0468458	0.0174151	HIF1A/IL6	2
BP	GO:0003157	endocardium development	1/42	12/21261	0.0234555	0.0468458	0.0174151	KDR	1
BP	GO:0022037	metencephalon development	2/42	119/21261	0.0231189	0.0468458	0.0174151	BCL2/TP53	2
BP	GO:0000022	mitotic spindle elongation	1/42	12/21261	0.0234555	0.0468458	0.0174151	BIRC5	1
BP	GO:0033629	negative regulation of cell adhesion mediated by integrin	1/42	12/21261	0.0234555	0.0468458	0.0174151	SERPINE1	1
BP	GO:1900038	negative regulation of cellular response to hypoxia	1/42	12/21261	0.0234555	0.0468458	0.0174151	NFE2L2	1
BP	GO:0010713	negative regulation of collagen metabolic process	1/42	12/21261	0.0234555	0.0468458	0.0174151	IL6	1
BP	GO:0050777	negative regulation of immune response	3/42	311/21261	0.0233784	0.0468458	0.0174151	AKT1/IL10/PPARG	3
BP	GO:2001054	negative regulation of mesenchymal cell apoptotic process	1/42	12/21261	0.0234555	0.0468458	0.0174151	HIF1A	1
BP	GO:0040015	negative regulation of multicellular organism growth	1/42	12/21261	0.0234555	0.0468458	0.0174151	ADRB2	1
BP	GO:1901984	negative regulation of protein acetylation	1/42	12/21261	0.0234555	0.0468458	0.0174151	GSK3B	1
BP	GO:0031953	negative regulation of protein autophosphorylation	1/42	12/21261	0.0234555	0.0468458	0.0174151	CAV1	1
BP	GO:1900543	negative regulation of purine nucleotide metabolic process	1/42	12/21261	0.0234555	0.0468458	0.0174151	TP53	1
BP	GO:0051974	negative regulation of telomerase activity	1/42	12/21261	0.0234555	0.0468458	0.0174151	TP53	1
BP	GO:0030512	negative regulation of transforming growth factor beta receptor signaling pathway	2/42	119/21261	0.0231189	0.0468458	0.0174151	PPARG/TP53	2
BP	GO:0019336	phenol-containing compound catabolic process	1/42	12/21261	0.0234555	0.0468458	0.0174151	MAOB	1
BP	GO:0021548	pons development	1/42	12/21261	0.0234555	0.0468458	0.0174151	BCL2	1
BP	GO:0090267	positive regulation of mitotic cell cycle spindle assembly checkpoint	1/42	12/21261	0.0234555	0.0468458	0.0174151	BIRC5	1
BP	GO:0062100	positive regulation of programmed necrotic cell death	1/42	12/21261	0.0234555	0.0468458	0.0174151	TP53	1
BP	GO:0090232	positive regulation of spindle checkpoint	1/42	12/21261	0.0234555	0.0468458	0.0174151	BIRC5	1
BP	GO:2001214	positive regulation of vasculogenesis	1/42	12/21261	0.0234555	0.0468458	0.0174151	KDR	1
BP	GO:0050847	progesterone receptor signaling pathway	1/42	12/21261	0.0234555	0.0468458	0.0174151	MAPK1	1
BP	GO:1902510	regulation of apoptotic DNA fragmentation	1/42	12/21261	0.0234555	0.0468458	0.0174151	IL6	1
BP	GO:0070099	regulation of chemokine-mediated signaling pathway	1/42	12/21261	0.0234555	0.0468458	0.0174151	HIF1A	1
BP	GO:1904338	regulation of dopaminergic neuron differentiation	1/42	12/21261	0.0234555	0.0468458	0.0174151	GSK3B	1
BP	GO:0061387	regulation of extent of cell growth	2/42	119/21261	0.0231189	0.0468458	0.0174151	GSK3B/SPP1	2
BP	GO:0034350	regulation of glial cell apoptotic process	1/42	12/21261	0.0234555	0.0468458	0.0174151	PRKCA	1
BP	GO:0010749	regulation of nitric oxide mediated signal transduction	1/42	12/21261	0.0234555	0.0468458	0.0174151	EGFR	1
BP	GO:0042487	regulation of odontogenesis of dentin-containing tooth	1/42	12/21261	0.0234555	0.0468458	0.0174151	RUNX2	1
BP	GO:0014854	response to inactivity	1/42	12/21261	0.0234555	0.0468458	0.0174151	IL10	1
BP	GO:0061302	smooth muscle cell-matrix adhesion	1/42	12/21261	0.0234555	0.0468458	0.0174151	SERPINE1	1
BP	GO:0021537	telencephalon development	3/42	310/21261	0.0231842	0.0468458	0.0174151	EGFR/GSK3B/HIF1A	3
MF	GO:0031267	small GTPase binding	3/42	303/21059	0.0223972	0.0472829	0.0167651	BIRC5/CAV1/SOD1	3
BP	GO:0002062	chondrocyte differentiation	2/42	121/21261	0.0238468	0.0474624	0.0176444	HIF1A/RUNX2	2
BP	GO:1901890	positive regulation of cell junction assembly	2/42	121/21261	0.0238468	0.0474624	0.0176444	CAV1/KDR	2
BP	GO:0090100	positive regulation of transmembrane receptor protein serine/threonine kinase signaling pathway	2/42	121/21261	0.0238468	0.0474624	0.0176444	KDR/PPARG	2
BP	GO:0010389	regulation of G2/M transition of mitotic cell cycle	2/42	121/21261	0.0238468	0.0474624	0.0176444	CCND1/CDKN1A	2
BP	GO:0035249	synaptic transmission, glutamatergic	2/42	121/21261	0.0238468	0.0474624	0.0176444	NR3C1/PTGS2	2
CC	GO:0043073	germ cell nucleus	2/42	72/22568	0.00795838	0.0477503	0.0316051	PCNA/TP53	2
BP	GO:0072659	protein localization to plasma membrane	3/42	315/21261	0.0241642	0.0480607	0.0178668	AKT1/EGFR/IFNG	3
BP	GO:0034440	lipid oxidation	2/42	122/21261	0.0242143	0.0480939	0.0178791	AKT1/PPARD	2
BP	GO:0018958	phenol-containing compound metabolic process	2/42	122/21261	0.0242143	0.0480939	0.0178791	BCL2/MAOB	2
MF	GO:0008179	adenylate cyclase binding	1/42	12/21059	0.0236781	0.0483746	0.0171522	ADRB2	1
MF	GO:0097677	STAT family protein binding	1/42	12/21059	0.0236781	0.0483746	0.0171522	PPARG	1
MF	GO:0016176	superoxide-generating NADPH oxidase activator activity	1/42	12/21059	0.0236781	0.0483746	0.0171522	NCF1	1
BP	GO:0002819	regulation of adaptive immune response	3/42	317/21261	0.0245624	0.0487516	0.0181236	IL10/IL1B/IL6	3
BP	GO:0044406	adhesion of symbiont to host	1/42	13/21261	0.0253857	0.049363	0.0183509	ICAM1	1
BP	GO:0060670	branching involved in labyrinthine layer morphogenesis	1/42	13/21261	0.0253857	0.049363	0.0183509	IL10	1
BP	GO:0071236	cellular response to antibiotic	1/42	13/21261	0.0253857	0.049363	0.0183509	TP53	1
BP	GO:0075509	endocytosis involved in viral entry into host cell	1/42	13/21261	0.0253857	0.049363	0.0183509	CAV1	1
BP	GO:0042921	glucocorticoid receptor signaling pathway	1/42	13/21261	0.0253857	0.049363	0.0183509	NR3C1	1
BP	GO:0060291	long-term synaptic potentiation	2/42	124/21261	0.0249563	0.049363	0.0183509	GSK3B/MAPK1	2
BP	GO:0022605	mammalian oogenesis stage	1/42	13/21261	0.0253857	0.049363	0.0183509	AKT1	1
BP	GO:0014004	microglia differentiation	1/42	13/21261	0.0253857	0.049363	0.0183509	NR3C1	1
BP	GO:0034454	microtubule anchoring at centrosome	1/42	13/21261	0.0253857	0.049363	0.0183509	GSK3B	1
BP	GO:0048681	negative regulation of axon regeneration	1/42	13/21261	0.0253857	0.049363	0.0183509	SPP1	1
BP	GO:0051481	negative regulation of cytosolic calcium ion concentration	1/42	13/21261	0.0253857	0.049363	0.0183509	BCL2	1
BP	GO:2000669	negative regulation of dendritic cell apoptotic process	1/42	13/21261	0.0253857	0.049363	0.0183509	BCL2	1
BP	GO:0045980	negative regulation of nucleotide metabolic process	1/42	13/21261	0.0253857	0.049363	0.0183509	TP53	1
BP	GO:1900121	negative regulation of receptor binding	1/42	13/21261	0.0253857	0.049363	0.0183509	IL10	1
BP	GO:0042532	negative regulation of tyrosine phosphorylation of STAT protein	1/42	13/21261	0.0253857	0.049363	0.0183509	CAV1	1
BP	GO:0051987	positive regulation of attachment of spindle microtubules to kinetochore	1/42	13/21261	0.0253857	0.049363	0.0183509	BIRC5	1
BP	GO:0010524	positive regulation of calcium ion transport into cytosol	1/42	13/21261	0.0253857	0.049363	0.0183509	CAV1	1
BP	GO:1903721	positive regulation of I-kappaB phosphorylation	1/42	13/21261	0.0253857	0.049363	0.0183509	AKT1	1
BP	GO:0090312	positive regulation of protein deacetylation	1/42	13/21261	0.0253857	0.049363	0.0183509	IFNG	1
BP	GO:0106049	regulation of cellular response to osmotic stress	1/42	13/21261	0.0253857	0.049363	0.0183509	PTGS2	1
BP	GO:0010717	regulation of epithelial to mesenchymal transition	2/42	124/21261	0.0249563	0.049363	0.0183509	IL1B/IL6	2
BP	GO:0090235	regulation of metaphase plate congression	1/42	13/21261	0.0253857	0.049363	0.0183509	BIRC5	1
BP	GO:0048548	regulation of pinocytosis	1/42	13/21261	0.0253857	0.049363	0.0183509	CAV1	1
BP	GO:0014842	regulation of skeletal muscle satellite cell proliferation	1/42	13/21261	0.0253857	0.049363	0.0183509	PPARD	1
BP	GO:1904672	regulation of somatic stem cell population maintenance	1/42	13/21261	0.0253857	0.049363	0.0183509	MYC	1
BP	GO:1902947	regulation of tau-protein kinase activity	1/42	13/21261	0.0253857	0.049363	0.0183509	IFNG	1
BP	GO:2000551	regulation of T-helper 2 cell cytokine production	1/42	13/21261	0.0253857	0.049363	0.0183509	IL6	1
BP	GO:0098911	regulation of ventricular cardiac muscle cell action potential	1/42	13/21261	0.0253857	0.049363	0.0183509	CAV1	1
BP	GO:0032494	response to peptidoglycan	1/42	13/21261	0.0253857	0.049363	0.0183509	IL6	1
BP	GO:0035745	T-helper 2 cell cytokine production	1/42	13/21261	0.0253857	0.049363	0.0183509	IL6	1
BP	GO:0048477	oogenesis	2/42	126/21261	0.0257075	0.0498539	0.0185334	AKT1/BCL2	2
BP	GO:0010811	positive regulation of cell-substrate adhesion	2/42	126/21261	0.0257075	0.0498539	0.0185334	GSK3B/KDR	2
BP	GO:0030510	regulation of BMP signaling pathway	2/42	126/21261	0.0257075	0.0498539	0.0185334	KDR/PPARG	2
BP	GO:0035303	regulation of dephosphorylation	2/42	126/21261	0.0257075	0.0498539	0.0185334	GSK3B/IFNG	2
