# Supplementary material for: Network pharmacology and molecular docking analysis on molecular targets and mechanisms of scar healing ointment in the treatment of hypertrophic scars
Source: Front Pharmacol. 2025 Aug 6;16:1511570. doi: 10.3389/fphar.2025.1511570 (PMC12364944; doi:10.3389/fphar.2025.1511570)
Supplement: Supplementary file 4 [file Table4.xlsx]

## Sheet: Sheet1
SHO-Associated Unique Genes	HSs-Associated Unique Genes	Shared Genes
HSP90AA1	WNT6	PTGS2
NOS2	WNT2	PTGS1
DRD1	WNT5A	ESR1
CHRM3	WNT7A	PPARG
KCNH2	WNT3	BCL2
CHRM1	WNT1	ADRB2
AR	WNT3A	EGFR
ADRB1	ANGPT2	NR3C1
SCN5A	COX1	IL6
ADRA2A	ATAD3A	MAPK1
ODC1	PRDM16	IFNG
CHRM4	KIF1B	IL1B
RXRA	MFN2	GJA1
ACHE	PLA2G2E	THBD
SLC6A2	CAMK2N1	MAOB
ADRA1A	HSPG2	SOD1
PGR	TRIM63	TP53
CHRM2	SLC9A1	MAPK8
ADRA1B	PPT1	BIRC5
AKR1C3	NEXN	CAV1
ACACA	DNAJB4	CDKN1A
SLC6A3	LPAR3	CCND1
NR3C2	AGL	HIF1A
CHRNA2	SARS1	ICAM1
TOP2A	PTPN22	IL10
SLC6A4	NRAS	IL1A
OPRM1	ADAM15	MYC
PON1	RIT1	NCF1
SELE	LMNA	NFE2L2
MMP3	CD244	NR1I3
F3	NDUFS2	SPP1
MAOA	MPZ	PPARD
CHRNA7	MIR214	SERPINE1
PRKACA	DARS2	PRKCA
TOP1	MRPS14	AKT1
COL3A1	TOR1AIP1	RAF1
RB1	PRG4	RUNX2
GSTM1	PLA2G4A	CCNA2
AHR	KCNH1	KDR
NCOA2	SLC30A10	GSK3B
NCOA1	OBSCN	MCL1
GSTM2	COA6	PCNA
IL2	ACTN2
MAP2	AKT3
PSMD3	MATN3
AHSA1	FKBP1B
SLPI	IFT172
BAX	SOS1
BCL2L1	LRPPRC
CLDN4	EPAS1
CXCL11	PPP1R21
CYP1A1	SPRED2
CYP1B1	BOLA3
DCAF5	POLR1A
DUOX2	COA5
ELK1	NEB
CCNB1	XIRP2
HSF1	MAP3K20
HSPB1	TTN
HK2	FSIP2
NKX3-1	FASTKD2
HAS2	IHH
CHUK	SPEG
IKBKB	MRPL44
IGFBP3	NDUFA10
IRF1	PDCD1
NFKBIA	ATG7
NR1I2	GLB1
PPARA	CRTAP
PCOLCE	PTH1R
RUNX1T1	SLC25A20
PRKCB	QRICH1
NPEPPS	GNAI2
RASSF1	TNNC1
RASA1	ATP6V1A
ERBB2	KLF15
ERBB3	ABTB1
CHEK2	ACAD9
STAT1	MRPL3
SLC2A4	SLCO2A1
E2F1	KY
E2F2	MRAS
RELA	MRPS22
DIO1	GYG1
PTPN1	OPA1
CHEK1	IDUA
CA2	FGFR3
MET	LETM1
PDE10A	CYTL1
CHRM5	EVC
ADRA2C	TAPT1
OPRD1	LIAS
HRH1	CORIN
ADRA2B	ANTXR2
ADRA1D	PRKG2
DRD2	COQ2
GRIA2	IBSP
ADCY2	PPP3CA
MDM2	PPA2
IL4	HADH
NUF2	MYOZ2
PTGES	NOCT
TYR	POU4F2
	GATB
	HPGD
	SLC25A4
	TLR3
	FBXL7
	ADAMTS12
	NNT
	NDUFS4
	OCLN
	SMN1
	HAPLN1
	EDIL3
	FNIP1
	SLC22A4
	SLC22A5
	SMAD5
	KIF20A
	PURA
	NDUFA2
	HDAC3
	FGF1
	SLC26A2
	CSF1R
	PDGFRB
	NPM1
	FGF18
	B4GALT7
	DHX16
	VARS2
	POU5F1
	NFKBIL1
	HLA-DQB1
	PSMB8
	ITPR3
	PRPH2
	AARS2
	MLIP
	MTO1
	COL12A1
	MYO6
	CYB5R4
	MAP3K7
	NDUFAF4
	FBXL4
	QRSL1
	HDAC2
	COL10A1
	PLN
	EYA4
	TNFAIP3
	ADGRG6
	FBXO30
	GTF2H5
	RAC1
	PHF14
	FKBP14
	GUSB
	YWHAG
	STEAP1
	DLD
	LMOD2
	FLNC
	NTRK2
	NTRK1
	NTRK3
	IL6R
	DMD
	CYBA
	GDNF
	IL6ST
	LMCD1
	GLRX3
	CAMTA2
	MSTN
	AKAP1
	P2RX4
	CNTFR
	IGF1
	LIFR
	CDNF
	MANF
	CNTF
	NDNF
	NCF4
	FLACC1
	SNTG1
	NTF4
	SNTB1
	SNTB2
	C2CD6
	NENF
	SNTG2
	GFRA2
	CARF
	RAPH1
	ARTN
	GFRA1
	TEF
	SNTA1
	SGCA
	CLCF1
	ADGRL3
	STXBP2
	SGCB
	CMT2E
	ALS2
	SGCG
	UTRN
	MTPN
	DAG1
	DMPK
	ELANE
	CRHR2
	NTF3
	PLA2G1B
	CRHR1
	ANGPTL8
	NTF6G
	NTF6B
	NTF6A
	LUZP6
	DMWD
	PRAM1
	NCF1C
	TROAP
	DEFA3
	CXCL3
	IL17C
	ADGRL2
	BEST4
	TRO
	ADGRL4
	SSPN
	MAGEE1
	PRG3
	PRTN3
	DRP2
	ADGRL1
	MMP8
	BEST2
	BEST3
	CTF1
	FKRP
	AOAH
	MYO1F
	ATN1
	SLC22A17
	SGCE
	CKLF
	PLEKHG4
	PPBP
	S100A12
	SAA1
	NCF2
	PGM5
	PREX1
	STXBP3
	ANXA3
	ITGAM
	NCF1B
	CX3CL1
	FCER1G
	AZU1
	VAMP7
	ITGB2
	DTNA
	EDN2
	INPP5D
	EDN3
	IKZF1
	SYK
	ADAM17
	MIB2
	BMP10
	HDAC4
	CAV3
	ITGA1
	SGCD
	MIR29b
	CO
	MYH7
	MYBPC3
	TPM1
	ACTC1
	MYL2
	LOC126861897
	ILK
	PKP2
	DSP
	DSG2
	DSC2
	GATA4
	TGFB3
	MMP9
	FBN1
	KRT16
	AGTR1
	COL1A1
	MTOR
	TNF
	DSG2-AS1
	FOS
	MMP13
	BMP2
	MAPK3
	MEG3
	KRT17
	ALB
	MEF2A
	MIR17
	CERNA3
	SMAD2
	SMAD7
	NOS3
	FN1
	MIR223
	POSTN
	KRT6A
	MIR519D
	ELN
	PTEN
	MAP2K7
	MAPK14
	MAP2K4
	MYOCD
	MIR494
	INS
	MYH2
	MIR29A
	MIR486-1
	MMP2
	PGR-AS1
	SMAD3
	EGF
	MAF
	MIR20A
	MYH8
	CRP
	MIR124-1
	TRPV4
	HMGB1
	KRT19
	NOTCH1
	DPT
	LGALS3
	STAT3
	SRC
	BRCA2
	MAPK7
	BDNF-AS
	FLG
	COL1A2-AS1
	SYNE2
	HDAC5
	KRT14
	CMA1
	MIR150
	PDGFB
	CD34
	LINC01672
	TMSB4X
	KRT5
	KCNQ1OT1
	SERPINH1
	TLR4
	SMAD5-AS1
	F2
	UCHL1
	TMX2-CTNND1
	FPASL
	TAC1
	TNFAIP6
	EMSLR
	MIR222
	VIP
	SOX10
	AGTR2
	MIR200B
	IGF1R
	ZEB2
	MIAT
	BMP4
	FAS
	COL1A2
	TUG1
	DLK1
	TGFBR2
	BECN1
	NPY
	MIR98
	CDKN1C
	NAGLU
	XIST
	GAS5
	TRPC3
	IFNA2
	CALCA
	ETFB
	S100A8
	TIMP2
	PLAU
	MIR145
	TGFB1I1
	CDKN1B
	CFTR
	CEACAM5
	LTA
	INHBA-AS1
	CSMD1
	THBS1
	FKBP10
	TGM2
	BMP7
	ITGB1
	NREP
	COMT
	FLII
	ACTA2
	GZMB
	MIR205
	TGIF1
	AFP
	MMP28
	S100B
	MIR34C
	THBS4
	MAG
	JAG1
	MECP2
	SNHG1
	IL5
	HNF1A-AS1
	FLNA
	ACTG2
	LSP1
	SOD2
	KCNN4
	RHO
	ABCA4
	RDH12
	RPE65
	MIR503HG
	NORAD
	PTK2B
	CDKN2A
	IL10RA
	CASP1
	CDH5
	MIR141
	VPS39
	VCAN
	LTBP2
	COL5A1
	CSF2
	CXCR3
	PIEZO1
	PDE6A
	CNGA3
	CNGB3
	IMPG2
	CERKL
	EYS
	NRG1
	SLC3A1
	MIR185
	MIR206
	MIR31
	MIR195
	CD248
	PECAM1
	ADAMTS14
	ATL1
	CASP3
	TNC
	ITGA5
	TRA-TGC7-1
	KRT10
	DKK1
	ITGA3
	TGFB2-OT1
	ADM
	USP15
	SMURF2
	TP63
	PAPPA-AS1
	MIR138-1
	MIR138-2
	MIR1-1
	GPR50
	MIR627
	TRPV3
	ADAMTS1
	SPHK2
	CD68
	XDH
	RNASE3
	PDGFA
	MMP16
	OPRK1
	CHRFAM7A
	BMP1
	CX3CR1
	LINC02605
	TNFRSF10B
	TNFSF10
	TNFRSF10C
	MIR137
	MIR139
	HABP2
	USP4
	MIR495
	COL4A2-AS1
	MIR4469
	ENSG00000259732
	KLK3
	YAP1
	IL17RA
	DGKQ
	MIR194-2
	MIR194-1
	MIR564
	MMP7
	IGFALS
	ITGAV
	IL15
	FRS2
	HOXB9
	NEAT1
	LINC00173
	GALNS
	HGF
	DPP4
	FBP1
	KLF4
	SNAI2
	TRPM7
	IL11
	SFRP2
	LUM
	HOXA9
	HYI
	PICSAR
	MIR485
	ST2
	GREM1
	TCP1
	HIF1AN
	P4HTM
	LGALS7
	MIR190A
	CASC15
	CASC11
	LINC00299
	MIR320B1
	LINC01969
	TGFB3-AS1
	KITLG
	ACP3
	S100A1
	BAMBI
	IVL
	ABCC1
	DIABLO
	THY1
	PTPN5
	MAP1LC3A
	SIRT7
	ARGLU1
	MIR204
	MIR192
	MIR10A
	MIR181C
	SNHG16
	MIR431
	MIR3613
	MYHAS
	FAM225B
	MIR3187
	MIR6836
	MIR6884
	DDR2
	NUDT6
	FOXO1
	F13A1
	ACTG1
	VIM
	SERPINB5
	MIR211
	SKP2
	NCAM1
	LOX
	SLC2A1
	SIRT6
	CARMN
	NES
	MIR29B1
	MROCKI
	C1R
	PDPN
	COL5A2
	BMP5
	PLOD1
	AHSG
	FMOD
	USP7
	TGFB1
	JUN
	SIRT1
	POMC
	TIMP1
	TGFBR1
	CTNNB1
	DCN
	IFNA1
	PTK2
	WNT4
	H19
	MIR21
	MC1R
	MMP1
	NPPB
	CTSK
	TNNT2
	REN
	ACTA1
	DES
	MYL3
	COL7A1
	MITF
	KLHL24
	NFKB1
	FGF2
	GAB1
	SMAD1
	SDHA
	SPARC
	FGFR4
	BMP6
	HLA-DRB1
	SRF
	CD36
	VEGFA
	PIK3CA
	PIK3CG
	BDNF
	MYH6
	EDN1
	CXCL8
	ACE
	CXCR2
	LCN2
	PTN
	BEST1
	CCL2
	NGFR
	CD44
	TGFB2
	AGT
	MIR155
	CCN2
