# Supplementary material for: Network pharmacology and molecular docking analysis on molecular targets and mechanisms of scar healing ointment in the treatment of hypertrophic scars
Source: Front Pharmacol. 2025 Aug 6;16:1511570. doi: 10.3389/fphar.2025.1511570 (PMC12364944; doi:10.3389/fphar.2025.1511570)
Supplement: Supplementary file 5 [file Table1.xlsx]

## Sheet: Unscreened Ingredients
Herb Name	Mol ID	Molecule Name	MW	AlogP	Hdon	Hacc	OB (%)	Caco-2	BBB	DL	FASA-	HL
Wumei	MOL009310	Rhamnocitrin 3-rhamnoside	446.44	0.82	5	10	2.65	-0.35	-1	0.72	159.05	0
Wumei	MOL009309	2-(3,4-dihydroxyphenyl)-5-hydroxy-7-methoxy-3-[(2S,3R,4R,5R,6S)-3,4,5-trihydroxy-6-methyloxan-2-yl]oxychromen-4-one	462.44	0.55	6	11	2.47	-0.93	-1.6	0.76	179.27	0
Wumei	MOL009308	Thujin	448.41	0.3	7	11	1.65	-0.86	-1.51	0.73	190.27	0
Wumei	MOL009307	Naringenin-4'-glucoside-7-neohesperidoside	742.75	-2.37	11	19	3.78	-3.24	-4.56	0.28	304.2	0
Wumei	MOL009306	tert-Butylurea	116.19	0.09	3	3	60.38	0.82	1.11	0.01	55.11	11.2
Wumei	MOL009305	Vincubine	155.27	0.57	1	2	50.99	1	1.32	0.03	29.1	11.44
Wumei	MOL008906	Hydroginkgolinic acid	334.55	7.58	2	3	16.43	1.05	0.84	0.27	57.52	0
Wumei	MOL008601	Methyl arachidonate	318.55	6.66	0	2	46.89	1.48	0.92	0.23	26.29	4.14
Wumei	MOL008437	2-[(2S,5S)-5-ethenyl-5-methyloxolan-2-yl]propan-2-ol	170.28	1.43	1	2	69.43	1.16	1.43	0.03	29.45	11.4
Wumei	MOL005889	Rhamnetin	316.28	1.75	4	7	2.39	0.28	-0.6	0.3	120.36	0
Wumei	MOL005114	Pyrocinchonic anhydride	126.12	1.14	0	3	94.18	0.53	0.4	0.02	47.27	11.85
Wumei	MOL005043	campest-5-en-3beta-ol	400.76	7.62	1	1	37.57	1.31	0.93	0.71	20.22	4.43
Wumei	MOL004362	Afzelin	432.41	0.56	6	10	3.83	-0.77	-1.76	0.69	170.05	0
Wumei	MOL004119	5-METHYLFURFURAL	110.12	1.13	0	2	43.91	1.07	1.48	0.01	30.2	11.9
Wumei	MOL002983	Guasol	124.15	1.54	1	2	51.59	1.27	1.47	0.01	29.45	11.92
Wumei	MOL002885	WLN: QV4	102.15	1.34	1	2	70.74	0.78	1.09	0	37.29	11.3
Wumei	MOL002691	Iva	102.15	1.14	1	2	62.16	0.81	1.08	0	37.29	11.35
Wumei	MOL002351	3-Hexenol	100.18	1.43	1	1	62.74	1.04	1.09	0	20.22	11.06
Wumei	MOL002095	DEP	222.26	2.23	0	4	52.18	0.71	0.56	0.07	52.59	5.36
Wumei	MOL001468	MLT	134.1	-0.95	3	5	59.61	-0.86	-1.39	0.01	94.83	11.4
Wumei	MOL001456	citric acid	192.14	-1.39	4	7	56.21	-1.1	-1.37	0.04	132.13	11.45
Wumei	MOL001366	MNN	133.16	1.19	1	2	48.36	0.68	0.56	0.02	44.02	-1.9
Wumei	MOL001320	Amygdalin	457.48	-2.29	7	12	4.41	-1.91	-2.4	0.61	202.32	0
Wumei	MOL001040	(2R)-5,7-dihydroxy-2-(4-hydroxyphenyl)chroman-4-one	272.27	2.29	3	5	42.36	0.37	-0.47	0.21	86.98	16.83
Wumei	MOL000953	CLR	386.73	7.37	1	1	37.87	1.43	1.12	0.67	20.22	4.51
Wumei	MOL000511	ursolic acid	456.78	6.46	2	3	16.77	0.67	0.07	0.75	57.52	0
Wumei	MOL000449	Stigmasterol	412.77	7.64	1	1	43.82	1.44	1	0.75	20.22	5.57
Wumei	MOL000422	kaempferol	286.25	1.77	4	6	41.88	0.26	-0.55	0.24	111.12	14.74
Wumei	MOL000358	beta-sitosterol	414.79	8.08	1	1	36.91	1.32	0.98	0.75	20.22	5.35
Wumei	MOL000305	lauric acid	200.36	4.54	1	2	23.58	1.02	1.09	0.04	37.29	0
Wumei	MOL000299	Trimethyl citrate	234.23	-0.64	1	7	67.61	-0.06	-0.32	0.06	99.12	6.27
Wumei	MOL000263	oleanolic acid	456.78	6.42	2	3	29.02	0.58	0.07	0.75	57.52	0
Wumei	MOL000254	eugenol	164.22	2.55	1	2	56.24	1.35	1.31	0.03	29.45	0.91
Wumei	MOL000251	Rhamnocitrin	300.28	2.02	3	6	12.89	0.48	-0.38	0.26	100.12	0
Wumei	MOL000219	BOX	121.12	0.75	0	2	31.54	0.53	0.84	0.02	40.13	12.07
Wumei	MOL000198	(R)-linalool	154.28	2.73	1	1	39.8	1.32	1.36	0.02	20.22	6.47
Wumei	MOL000172	Furol	96.09	0.98	0	2	34.35	1.08	1.51	0.01	30.2	4.52
Wumei	MOL000131	EIC	280.5	6.39	1	2	41.9	1.16	0.9	0.14	37.29	7.49
Wumei	MOL000098	quercetin	302.25	1.5	5	7	46.43	0.04	-0.76	0.27	131.36	14.4
Wumei	MOL000069	palmitic acid	256.48	6.36	1	2	19.29	1.09	0.99	0.09	37.29	0
Wubeizi	MOL001906	Methylgallate	184.16	0.88	3	5	30.91	0.26	0.06	0.05	0.32	5.67
Wubeizi	MOL000569	digallate	322.24	1.53	6	9	61.85	-0.76	-1.52	0.26	0.43	5.29
Wubeizi	MOL000513	3,4,5-trihydroxybenzoic acid	170.13	0.63	4	5	31.69	-0.09	-0.54	0.04	0.41	11.78
Shechuangzi	MOL003626	Ostruthin	298.41	5.31	1	3	30.64	1.19	0.78	0.23	50.43	4.09
Shechuangzi	MOL003625	Kvannin	226.24	3.49	0	3	35.57	1.16	0.8	0.15	43.34	3.77
Shechuangzi	MOL003624	o-Isovalerylcolum bianetin	330.41	3.78	0	5	64.02	0.72	0.38	0.35	65.73	5.79
Shechuangzi	MOL003623	2-TRIDECENAL	196.37	5.02	0	1	25.15	1.46	1.63	0.04	17.06	0
Shechuangzi	MOL003622	Methyl geranate	182.29	3.39	0	2	26.35	1.37	1.28	0.03	26.29	0
Shechuangzi	MOL003621	meranzin hydrate	278.33	1.67	2	5	43.61	-0.02	-0.32	0.17	79.9	2.26
Shechuangzi	MOL003620	Karenin	618.93	7.62	3	6	23.24	-0.06	-0.82	0.4	104.05	0
Shechuangzi	MOL003619	[(1R)-1-(5,8-dihydroxy-1,4-dioxo-2-naphthyl)-4-methyl-pent-3-enyl] 3-methylbutanoate	372.45	4.14	2	6	6.1	0.37	-0.14	0.34	100.9	0
Shechuangzi	MOL003618	Isopinocamphone	152.26	1.77	0	1	50.43	1.29	1.65	0.06	17.06	11.26
Shechuangzi	MOL003617	isogosferol	286.3	2.74	1	5	30.07	0.4	-0.14	0.25	72.8	-1.55
Shechuangzi	MOL003616	Isobutyryl shikonin	358.42	3.9	2	6	6.48	0.35	-0.18	0.31	100.9	0
Shechuangzi	MOL003615	2-octen-1-ol,7-[(tetrahydro-2H-pyran-2-yl)oxy]	228.37	2.31	1	3	34.08	0.63	0.21	0.07	38.68	4.43
Shechuangzi	MOL003614	Fenchylacetate	196.32	2.48	0	2	109.32	1.31	1.58	0.07	26.29	-2.26
Shechuangzi	MOL003613	Silvan	82.11	1.07	0	1	44.64	1.68	2.07	0	13.14	4.36
Shechuangzi	MOL003612	Edultin	386.43	3.5	0	7	12.81	0.62	0.36	0.52	92.04	0
Shechuangzi	MOL003611	cyclofenchene	136.26	2.29	0	0	42.26	1.8	2.2	0.07	0	11.23
Shechuangzi	MOL003610	Columbin	358.42	1.84	1	6	13.1	0.09	-0.21	0.59	85.97	0
Shechuangzi	MOL003609	(8S)-8-(2-hydroxypropan-2-yl)-8,9-dihydrofuro[2,3-h]chromen-2-one	246.28	2.03	1	4	32.11	0.46	-0.01	0.17	59.66	3
Shechuangzi	MOL003608	O-Acetylcolumbianetin	288.32	2.4	0	5	60.03	0.78	0.34	0.25	65.73	3.71
Shechuangzi	MOL003607	cniforin B	414.49	4.63	0	7	36.69	0.59	-0.05	0.6	92.04	6.64
Shechuangzi	MOL003606	cniforin A	374.42	3.08	0	7	55.88	0.36	-0.12	0.47	92.04	6.91
Shechuangzi	MOL003605	(E)-2,3-bis(2-keto-7-methoxy-chromen-8-yl)acrolein	404.39	3.53	0	7	56.37	0.26	-0.22	0.71	95.94	6.97
Shechuangzi	MOL003604	cnidimol F	290.29	0.64	3	6	54.43	-0.31	-1.39	0.28	100.12	14.68
Shechuangzi	MOL003603	cnidimol E	292.31	1.28	4	6	11.38	-0.55	-1.38	0.19	111.12	0
Shechuangzi	MOL003602	cnidimol D	292.31	1.24	4	6	12.96	-0.46	-1.38	0.2	111.12	0
Shechuangzi	MOL003601	cnidimol C	208.18	0.47	3	5	11.62	-0.04	-0.8	0.09	90.9	0
Shechuangzi	MOL003600	cnidimol B	292.31	0.87	3	6	68.65	-0.06	-0.84	0.25	100.12	16.78
Shechuangzi	MOL003599	cnidimol A	276.31	2.13	3	5	19.73	0.26	-0.51	0.17	90.9	0
Shechuangzi	MOL003598	9-hydroxy-4-[(7-methoxy-2-oxochromen-8-yl)methyl]furo[3,2-g]chromen-7-one	390.36	3.96	1	7	20.29	0.42	-0.51	0.83	103.01	0
Shechuangzi	MOL003597	cnidiadin	316.38	3.53	0	5	17.43	0.79	0.35	0.31	65.73	0
Shechuangzi	MOL003596	cnideol B	236.24	1.94	2	5	60.96	0.51	0.16	0.11	79.9	-1.31
Shechuangzi	MOL003595	cis-p-2,8-Menthadien-1-ol	152.26	2.15	1	1	48.54	1.28	1.41	0.03	20.22	11.16
Shechuangzi	MOL003594	l-Carvyl acetate	194.3	2.78	0	2	34.22	1.28	1.47	0.05	26.29	0.62
Shechuangzi	MOL003593	2'-Acetylangelicin	228.21	2.23	0	4	30.77	0.54	0.02	0.15	60.41	17.5
Shechuangzi	MOL003592	auraptenol	260.31	2.69	1	4	74.94	0.5	0.14	0.14	59.66	3.63
Shechuangzi	MOL003591	ar-curcumene	426.5	5.04	0	7	52.34	0.58	0.17	0.64	92.04	9.87
Shechuangzi	MOL003590	angelicin	186.17	2.2	0	3	19.6	1.04	0.85	0.09	43.34	0
Shechuangzi	MOL003589	1,2-propanediol,2-acetate	118.15	-0.14	1	3	51.76	0.34	0.23	0.01	46.52	11.32
Shechuangzi	MOL003588	Prangenidin	270.3	3.79	1	4	36.31	0.91	0.49	0.21	63.58	-2.39
Shechuangzi	MOL003587	Acoradiene	204.39	4.75	0	0	36.72	1.84	2.1	0.07	0	-0.84
Shechuangzi	MOL003586	7-methoxy-2-oxochromene-8-carbaldehyde	204.19	1.64	0	4	21.48	0.73	0.26	0.08	56.5	0
Shechuangzi	MOL003585	7-Methoxy-4-methylcoumarin	190.21	2.33	0	3	20.53	0.98	0.83	0.07	39.43	0
Shechuangzi	MOL003584	Xanthoxylin N	258.29	2.67	0	4	35.5	0.89	0.53	0.2	48.66	-1.98
Shechuangzi	MOL003583	[(4S)-4-isopropenyl-1-cyclohexenyl]methyl acetate	194.3	2.79	0	2	31.34	1.3	1.54	0.05	26.29	3.65
Shechuangzi	MOL003582	Prenol	86.15	1.1	1	1	66.68	1	1.12	0	20.22	11.63
Shechuangzi	MOL003581	[(2R)-2,3-dihydroxypropyl] acetate	134.15	-1.02	2	4	40.68	-0.32	-0.77	0.01	66.76	11.23
Shechuangzi	MOL003580	(E)-2-ethylnonacos-2-enal	448.91	13.22	0	1	18.41	1.5	1.19	0.55	17.06	0
Shechuangzi	MOL003541	()-alpha-Longipinene	204.39	4.12	0	0	57.47	1.81	2.04	0.12	0	12.12
Shechuangzi	MOL003126	alpha cadinene	204.39	4.74	0	0	18.72	1.85	2.05	0.07	0	0
Shechuangzi	MOL002905	Zosimin	328.39	3.95	0	5	14.81	0.84	0.43	0.35	65.73	0
Shechuangzi	MOL002883	Ethyl oleate (NF)	310.58	7.43	0	2	32.39	1.4	1.1	0.19	26.29	4.85
Shechuangzi	MOL002881	Diosmetin	300.28	2.31	3	6	31.13	0.46	-0.66	0.27	100.12	16.33
Shechuangzi	MOL002504	Peruviol	222.41	4.56	1	1	29.61	1.46	1.43	0.05	20.22	0
Shechuangzi	MOL002502	copaene	204.39	4.16	0	0	24.08	1.81	2.06	0.12	0	0
Shechuangzi	MOL002458	ZINC01850974	154.28	2.11	1	1	78.85	1.31	1.6	0.05	20.22	11.18
Shechuangzi	MOL002378	UND	156.35	5.39	0	0	17.15	1.79	2.02	0.01	0	0
Shechuangzi	MOL002203	Exceparl M-OL	296.55	7.08	0	2	31.89	1.38	1.08	0.16	26.29	5.42
Shechuangzi	MOL002127	Cnidilide	194.3	2.96	0	2	77.55	1.2	1.41	0.06	26.29	6.04
Shechuangzi	MOL002085	alpha-Cubebene	204.39	4.16	0	0	16.73	1.83	2.09	0.1	0	0
Shechuangzi	MOL002033	cis-Thujopsene	204.39	4.07	0	0	56.42	1.84	2.24	0.11	0	-1.45
Shechuangzi	MOL001954	Xanthotoxol	202.17	1.93	1	4	29.21	0.7	0.69	0.11	63.58	0
Shechuangzi	MOL001953	Uvadex	216.2	2.18	0	4	35.29	1.05	0.92	0.13	52.58	-1.86
Shechuangzi	MOL001945	Majudin	216.2	2.18	0	4	42.2	0.93	0.69	0.13	52.58	-3.6
Shechuangzi	MOL001941	Ammidin	270.3	3.65	0	4	34.54	1.12	0.91	0.22	52.58	-1.35
Shechuangzi	MOL001771	poriferast-5-en-3beta-ol	414.79	8.08	1	1	36.91	1.45	1.14	0.75	20.22	5.06
Shechuangzi	MOL001694	Perillyl alcohol	152.26	2.41	1	1	46.23	1.22	1.38	0.02	20.22	2.32
Shechuangzi	MOL001644	Dodecanal	184.36	4.59	0	1	21.51	1.39	1.41	0.03	17.06	0
Shechuangzi	MOL001556	Isocaryophyllene	204.39	4.75	0	0	27.3	1.82	2.06	0.08	0	0
Shechuangzi	MOL001510	24-epicampesterol	400.76	7.62	1	1	37.57	1.43	1.14	0.71	20.22	4.49
Shechuangzi	MOL001393	myristic acid	228.42	5.45	1	2	21.18	1.07	0.99	0.06	37.29	0
Shechuangzi	MOL001203	α-santalene	204.39	4.12	0	0	17.16	1.85	1.98	0.11	0	0
Shechuangzi	MOL001180	γ-muurolene	204.39	4.79	0	0	21.52	1.84	2.04	0.07	0	0
Shechuangzi	MOL001123	muurolene	204.39	4.74	0	0	19.49	1.83	2.15	0.07	0	0
Shechuangzi	MOL000971	Ethylpalmitate	284.54	6.96	0	2	18.98	1.41	1.14	0.13	26.29	0
Shechuangzi	MOL000936	Germacrene B	204.39	5.47	0	0	18.69	1.88	2.06	0.05	0	0
Shechuangzi	MOL000932	alpha-Farnesene	204.39	5.46	0	0	21.7	1.96	1.89	0.04	0	0
Shechuangzi	MOL000913	tricyclene	136.26	2.29	0	0	36.11	1.79	2.21	0.07	0	11.35
Shechuangzi	MOL000908	beta-elemene	204.39	4.78	0	0	25.63	1.83	2.07	0.06	0	0
Shechuangzi	MOL000771	p-coumaric acid	164.17	1.63	2	3	43.29	0.45	0.13	0.03	57.52	4.42
Shechuangzi	MOL000723	trans-2,4-decadienal	152.26	3.21	0	1	51.02	1.4	1.49	0.02	17.06	7.43
Shechuangzi	MOL000707	Heptenal	112.19	2.28	0	1	37.15	1.3	1.56	0	17.06	3.95
Shechuangzi	MOL000704	styrene	104.16	2.38	0	0	29.54	1.84	1.99	0.01	0	0
Shechuangzi	MOL000675	oleic acid	282.52	6.83	1	2	33.12	1.16	0.77	0.14	37.29	4.98
Shechuangzi	MOL000614	osthol	244.31	3.74	0	3	38.75	1.15	0.84	0.12	39.43	2.67
Shechuangzi	MOL000612	(-)-alpha-cedrene	204.39	4.12	0	0	55.56	1.8	2.16	0.1	0	4.82
Shechuangzi	MOL000611	beta-Bourbonene	204.39	4.22	0	0	16.97	1.81	2.1	0.11	0	0
Shechuangzi	MOL000608	()-Terpinen-4-ol	154.28	2.55	1	1	81.4	1.36	1.66	0.03	20.22	10.8
Shechuangzi	MOL000607	Dehydro-p-cymene	132.22	3.31	0	0	11.62	1.87	1.93	0.02	0	0
Shechuangzi	MOL000597	Neryl acetate	196.32	3.31	0	2	57.46	1.24	1.39	0.04	26.29	7.91
Shechuangzi	MOL000479	Farnesene	204.39	5.51	0	0	17.41	1.95	2.2	0.04	0	0
Shechuangzi	MOL000474	(-)-Epoxycaryophyllene	220.39	3.51	0	1	35.93	1.57	1.82	0.12	12.52	6.09
Shechuangzi	MOL000449	Stigmasterol	412.77	7.64	1	1	43.82	1.44	1	0.75	20.22	5.57
Shechuangzi	MOL000358	beta-sitosterol	414.79	8.08	1	1	36.91	1.32	0.98	0.75	20.22	5.35
Shechuangzi	MOL000264	Tereben	136.26	3.64	0	0	29.62	1.85	2.1	0.02	0	0
Shechuangzi	MOL000202	Moslene	136.26	3.44	0	0	33.01	1.88	2.04	0.02	0	11.08
Shechuangzi	MOL000198	(R)-linalool	154.28	2.73	1	1	39.8	1.32	1.36	0.02	20.22	6.47
Shechuangzi	MOL000197	Myrcene	136.26	3.68	0	0	24.96	1.83	1.97	0.01	0	0
Shechuangzi	MOL000196	L-Bornyl acetate	196.32	2.35	0	2	65.52	1.28	1.58	0.07	26.29	6.93
Shechuangzi	MOL000193	(Z)-caryophyllene	204.39	4.75	0	0	30.29	1.82	2.15	0.08	0	7.99
Shechuangzi	MOL000162	beta-Chamigrene	204.39	4.7	0	0	31.99	1.81	2.07	0.08	0	8.59
Shechuangzi	MOL000131	EIC	280.5	6.39	1	2	41.9	1.16	0.9	0.14	37.29	7.49
Shechuangzi	MOL000130	CAM	152.26	1.93	0	1	67.17	1.29	1.7	0.05	17.06	11.33
Shechuangzi	MOL000128	NERYLACETATE	196.32	3.31	0	2	25.94	1.28	1.28	0.04	26.29	0
Shechuangzi	MOL000126	(-)-nopinene	136.26	2.92	0	0	44.83	1.8	2.11	0.05	0	11.31
Shechuangzi	MOL000125	(-)-alpha-Pinene	136.26	2.87	0	0	46.24	1.84	2.29	0.05	0	11.42
Shechuangzi	MOL000118	(L)-alpha-Terpineol	154.28	2.41	1	1	48.79	1.39	1.72	0.03	20.22	11.34
Shechuangzi	MOL000117	Cymol	134.24	3.51	0	0	27.2	1.85	2.09	0.02	0	0
Shechuangzi	MOL000116	Nonanal	142.27	3.22	0	1	40.27	1.3	1.5	0.01	17.06	6.35
Shechuangzi	MOL000069	palmitic acid	256.48	6.36	1	2	19.29	1.09	0.99	0.09	37.29	0
Shechuangzi	MOL000035	beta-Selinene	204.39	4.8	0	0	24.38	1.82	2.11	0.08	0	0
Shechuangzi	MOL000027	alpha-Curcumene	202.37	5.33	0	0	4.67	1.93	1.99	0.05	0	0
Shechuangzi	MOL000023	Hemo-sol	136.26	3.5	0	0	39.84	1.82	2.11	0.02	0	11.67
Shechuangzi	MOL000019	D-Camphene	136.26	2.92	0	0	34.97	1.8	2.18	0.03	0	11.29
Shechuangzi	MOL000018	(+/-)-Isoborneol	154.28	1.97	1	1	86.98	1.27	1.59	0.05	20.22	11.36
Qianliguang	MOL010870	TERPINEOL					58.78			0.02
Qianliguang	MOL010023	senkirkine					56.15			0.4
Qianliguang	MOL007378	Acetyl-4-hydroxy-benzoic acid					37.58			0.04
Qianliguang	MOL006838	anthocyanin					55.34			0.11
Qianliguang	MOL005482	2-furancarboxylicacid					35.66			0.01
Qianliguang	MOL004767	Succinate					59			0.03
Qianliguang	MOL004492	Chrysanthemaxanthin					38.72			0.58
Qianliguang	MOL004368	hyperoside					6.93			0.76
Qianliguang	MOL004365	Isomenthol					55.3			0.02
Qianliguang	MOL004344	caryophyllene oxide					33.23			0.12
Qianliguang	MOL003871	chlorogenic acid					13.6			0.31
Qianliguang	MOL003319	p-hydroxyphenyl acetic acid					41.88			0.03
Qianliguang	MOL003178	2, 5-dihydroxybenzoic acid					29.33			0.03
Qianliguang	MOL002818	p-hydroxyacetophenone					36.8			0.02
Qianliguang	MOL002680	Flavoxanthin					60.41			0.55
Qianliguang	MOL001790	linarin					39.84			0.7
Qianliguang	MOL000771	P-hydroxy- cinnamic acid					43.29			0.03
Qianliguang	MOL000665	flemiphilippinin C					47.66			0.73
Qianliguang	MOL000579	hydroquinone					29.25			0.01
Qianliguang	MOL000485	a- pinene					47.42			0.01
Qianliguang	MOL000472	emodin					24.39			0.23
Qianliguang	MOL000422	kaempferol					41.88			0.24
Qianliguang	MOL000415	rutin					3.2			0.68
Qianliguang	MOL000414	caffeic acid					54.97			0.05
Qianliguang	MOL000201	ocimene					15.06			0.01
Qianliguang	MOL000119	nerolidol					40.43			0.06
Qianliguang	MOL000098	quercetin					46.43			0.27
Qianliguang	MOL000069	n-Hexadecanoic acid					19.29			0.09
Qianliguang	MOL000069	palmitic acid					19.29			0.09
Qianliguang	MOL000006	luteolin					36.16			0.24
Digupi	MOL002229	HEPTACOSANE	380.83	12.68	0	0	8.18	1.87	1.8	0.36	0	0
Digupi	MOL002228	Kulactone	452.74	6.23	0	3	45.43	0.85	0.16	0.81	43.36	5.52
Digupi	MOL002227	lyciumin B	897.06	0.32	10	19	6.79	-2.27	-3.03	0.17	302.26	0
Digupi	MOL002226	lyciumin A	874.02	-0.23	10	20	10.07	-2.51	-2.66	0.19	306.7	0
Digupi	MOL002225	Styrone	134.19	1.69	1	1	38.35	1.13	1.08	0.02	20.22	4.38
Digupi	MOL002224	aurantiamide acetate	444.57	4.52	2	6	58.38	0.4	-0.22	0.58	84.5	7.03
Digupi	MOL002223	TAU	125.17	-1.61	3	4	24.37	-0.77	-2.74	0	88.76	0
Digupi	MOL002222	sugiol	300.48	4.98	1	2	36.11	1.14	0.69	0.27	37.29	14.61
Digupi	MOL002221	Kukoamine A	530.74	1.78	8	10	1.42	-0.2	-2.11	0.56	163.17	0
Digupi	MOL002220	9(R)-HODE	296.5	5.28	2	3	36.42	0.44	-0.2	0.16	57.52	3.89
Digupi	MOL002219	Atropine	289.41	1.99	2	4	34.52	0.15	-0.29	0.21	60.77	3.11
Digupi	MOL002218	scopolin	354.34	-0.28	4	9	56.44	-1.05	-1.75	0.38	138.82	3
Digupi	MOL002217	(1S,2R,3R,3aS,4R,6aS)-3-nitrooctahydropentalene-1,2,4,6a-tetraol	219.22	-1.53	4	6	3.18	-1.32	-2.57	0.09	126.73	0
Digupi	MOL002216	9(S)-HOTrE	294.48	4.84	2	3	37.91	0.43	-0.32	0.16	57.52	4.4
Digupi	MOL002038	9E,12Z-octadecadienoic acid	280.5	6.39	1	2	41.9	1.16	0.76	0.14	37.29	5.35
Digupi	MOL001790	Linarin	592.6	-0.17	7	14	39.84	-1.68	-2.76	0.7	217.97	16.06
Digupi	MOL001689	acacetin	284.28	2.58	2	5	34.97	0.67	-0.04	0.24	79.9	17.24
Digupi	MOL001645	Linoleyl acetate	308.56	6.84	0	2	42.1	1.35	1.08	0.19	26.29	7.47
Digupi	MOL001552	OIN	289.41	1.72	1	4	45.97	0.43	0.09	0.19	49.77	4.46
Digupi	MOL001301	cis-Zimtsaeure	148.17	1.9	1	2	38.18	0.91	1.08	0.02	37.29	6.4
Digupi	MOL000953	CLR	386.73	7.37	1	1	37.87	1.43	1.12	0.67	20.22	4.51
Digupi	MOL000880	Tricosane	324.71	10.86	0	0	8.33	1.84	1.67	0.2	0	0
Digupi	MOL000860	stearic acid	284.54	7.28	1	2	17.82	1.14	1.22	0.14	37.29	0
Digupi	MOL000749	Linoleic	280.5	6.39	1	2	41.9	1.23	0.8	0.14	37.29	5.26
Digupi	MOL000675	oleic acid	282.52	6.83	1	2	33.12	1.16	0.77	0.14	37.29	4.98
Digupi	MOL000476	Physcion	284.28	2.74	2	5	22.28	0.52	-0.4	0.26	83.83	0
Digupi	MOL000472	emodin	270.25	2.49	3	5	24.39	0.22	-0.66	0.23	94.83	0
Digupi	MOL000458	campesterol	400.76	7.97	1	1	5.56	1.59	1.4	0.71	20.22	0
Digupi	MOL000449	Stigmasterol	412.77	7.64	1	1	43.82	1.44	1	0.75	20.22	5.57
Digupi	MOL000432	linolenic acid	278.48	5.94	1	2	45	1.2	0.83	0.14	37.29	5.53
Digupi	MOL000430	betaine	117.17	-2.04	0	2	40.92	-0.77	-1.31	0.01	40.13	10.77
Digupi	MOL000358	beta-sitosterol	414.79	8.08	1	1	36.91	1.32	0.98	0.75	20.22	5.35
Digupi	MOL000296	hederagenin	414.79	8.08	1	1	36.91	1.31	0.96	0.75	20.22	5.34
Digupi	MOL000295	alexandrin	576.95	6.33	4	6	20.63	-0.19	-0.8	0.62	99.37	0
Digupi	MOL000069	palmitic acid	256.48	6.36	1	2	19.29	1.09	0.99	0.09	37.29	0
Digupi	MOL000040	Scopoletol	192.18	1.61	1	4	27.77	0.71	0.29	0.07	59.66	0
Digupi	MOL000008	apigenin	270.25	2.33	3	5	23.06	0.42	-0.61	0.21	90.9	0
Baizhi	MOL013430	Prangenin	286.3	2.48	0	5	43.59	0.8	0.29	0.29	65.11	-2.8
Baizhi	MOL013338	9,12-octadecadienal	264.5	6.43	0	1	39.61	1.54	1.33	0.11	17.06	6.72
Baizhi	MOL012644	caryophellene	204.39	4.75	0	0	23.79	1.83	2.07	0.08	0	0
Baizhi	MOL012429	Cyclohexadecane	224.48	7.29	0	0	16.61	1.82	2.07	0.08	0	0
Baizhi	MOL012409	(2R-cis)-1,2,3,4,4a,5,6,7-Octahydro-alpha,alpha,4a,8-tetramethyl-2-naphthalenemethanol	222.41	3.86	1	1	24.28	1.33	1.46	0.09	20.22	0
Baizhi	MOL011982	β-cedrene	204.39	4.17	0	0	56.52	1.82	2.12	0.1	0	4.96
Baizhi	MOL011899	eremophilene	204.39	4.75	0	0	34.59	1.85	2.05	0.08	0	7.29
Baizhi	MOL011651	13-Octadecenal	266.52	6.88	0	1	29.01	1.49	1.38	0.11	17.06	0
Baizhi	MOL011321	Ethyl succinate	174.22	0.79	0	4	15.95	0.61	0.37	0.02	52.59	0
Baizhi	MOL011096	scopoline	155.22	-0.62	1	3	50.03	0.5	0.57	0.05	32.7	10.84
Baizhi	MOL010725	(E)-icos-9-ene	280.6	9.05	0	0	18.18	1.87	1.87	0.13	0	0
Baizhi	MOL010682	methyl tetracos-15-enoate	380.73	9.82	0	2	25.61	1.49	1.16	0.37	26.29	0
Baizhi	MOL010530	2,7-dimethylocta-2,6-diene	138.28	4.02	0	0	39.71	1.83	1.96	0.01	0	-3.96
Baizhi	MOL010149	Myristyl acetate	256.48	5.91	0	2	18.81	1.36	1.35	0.09	26.29	0
Baizhi	MOL010120	(1S,4R,4aR,8aR)-1-isopropyl-4,7-dimethyl-2,3,4,5,6,8a-hexahydro-1H-naphthalen-4a-ol	222.41	3.91	1	1	62.53	1.49	1.65	0.09	20.22	5.47
Baizhi	MOL010087	2-hexadecanol	242.5	6.36	1	1	9.05	1.31	1.11	0.07	20.22	0
Baizhi	MOL010081	Cetyl acetate	284.54	6.82	0	2	17.4	1.35	1.17	0.13	26.29	0
Baizhi	MOL010000	21964-48-7	180.37	5.52	0	0	22.89	1.82	1.96	0.03	0	0
Baizhi	MOL009451	.alpha.-Carene	136.26	2.87	0	0	48.01	1.83	2.05	0.04	0	11.38
Baizhi	MOL008245	DODECENE	168.36	5.45	0	0	17.74	1.79	2.05	0.02	0	0
Baizhi	MOL007888	TRIMETHYLPYRAZINE	122.19	0.37	0	2	32.26	1.13	1.07	0.01	25.78	11.65
Baizhi	MOL007887	Hexyl formate	130.21	2.21	0	2	19.17	1.13	1.27	0.01	26.29	0
Baizhi	MOL007884	2,5-Dimethylpiazine	108.16	0.09	0	2	34.12	1.03	0.85	0.01	25.78	11.7
Baizhi	MOL007883	2-Methyl-5-ethylpyrazine	122.19	0.76	0	2	42.37	1.09	0.92	0.01	25.78	11.25
Baizhi	MOL007553	(-)-beta-Fenchol	154.28	2.11	1	1	79.24	1.3	1.59	0.05	20.22	11.18
Baizhi	MOL007514	methyl icosa-11,14-dienoate	322.59	7.55	0	2	39.66	1.47	1.09	0.22	26.29	5.23
Baizhi	MOL007330	MENTHOL	156.3	2.77	1	1	43.31	1.27	1.49	0.02	20.22	10.58
Baizhi	MOL007089	Cyclotetradecane	196.42	6.38	0	0	27.72	1.8	2.11	0.05	0	0
Baizhi	MOL007039	Henicosyl formate	340.66	9.05	0	2	15.79	1.38	0.74	0.26	26.29	0
Baizhi	MOL006963	Ethyl linolelaidate	308.56	6.99	0	2	7.32	1.47	1.17	0.19	26.29	0
Baizhi	MOL006711	Osmanthuside H	432.47	-1.87	7	11	8.88	-1.94	-2.25	0.57	178.52	0
Baizhi	MOL006234	β-maaliene	204.39	4.31	0	0	54.8	1.81	2.04	0.11	0	-1.65
Baizhi	MOL006211	3-Allyl-2-methoxyphenol	164.22	2.55	1	2	52.44	1.35	1.4	0.03	29.45	7.12
Baizhi	MOL005976	Tetradecanal	212.42	5.5	0	1	12.36	1.4	1.35	0.05	17.06	0
Baizhi	MOL005932	Gaidic acid	254.46	6.34	1	2	34.01	1.1	1.04	0.09	37.29	5.73
Baizhi	MOL005810	Lauryl palmitate	424.84	11.59	0	2	14.44	1.37	0.5	0.43	26.29	0
Baizhi	MOL005809	(3E)-3,7-dimethylocta-3,6-dien-1-ol	154.28	2.79	1	1	38.1	1.2	1.07	0.02	20.22	5.38
Baizhi	MOL005808	[(3S)-octan-3-yl] acetate	172.3	3.16	0	2	21.21	1.3	1.43	0.02	26.29	0
Baizhi	MOL005807	sen-byakangelicol	386.43	2.76	0	7	58	0.59	-0.27	0.61	86.87	-1.45
Baizhi	MOL005806	4-[(2S)-2,3-dihydroxy-3-methylbutoxy]furo[3,2-g]chromen-7-one	304.32	1.71	2	6	39.98	0.05	-0.72	0.29	93.04	-3.66
Baizhi	MOL005805	pyrene	202.26	3.94	0	0	25.04	1.96	1.83	0.19	0	0
Baizhi	MOL005804	Distearyl phosphate	603.08	14.67	1	4	15.63	0.92	-0.62	0.35	65.56	0
Baizhi	MOL005803	desmodimiine	237.28	1.52	1	4	45.65	0.13	-0.19	0.11	68.52	3.96
Baizhi	MOL005802	propyleneglycol monoleate	340.61	6.92	1	3	37.6	0.85	0.35	0.25	46.52	3.83
Baizhi	MOL005801	9-hydroxy-4-(3-methylbut-2-enoxy)furo[3,2-g]chromen-7-one	286.3	3.38	1	5	28.05	0.89	0.24	0.25	72.8	0
Baizhi	MOL005800	Byakangelicol	316.33	2.47	0	6	41.42	0.75	0.13	0.35	74.33	-2.41
Baizhi	MOL005799	ethyl but-2-enoate	114.16	1.47	0	2	29.71	1.12	1.42	0	26.29	0
Baizhi	MOL005798	Ethyl undecylate	214.39	4.68	0	2	24.27	1.32	1.24	0.05	26.29	0
Baizhi	MOL005797	TRIDECANAL	198.39	5.04	0	1	15.03	1.38	1.39	0.04	17.06	0
Baizhi	MOL005796	Lignocerol	354.74	10.09	1	1	11.27	1.42	0.85	0.28	20.22	0
Baizhi	MOL005795	suberosin	244.31	3.74	0	3	53.35	1.08	0.74	0.12	39.43	1.98
Baizhi	MOL005794	sabinol	152.26	1.82	1	1	70.84	1.18	1.34	0.05	20.22	11.47
Baizhi	MOL005793	9-[[(2R)-3,3-dimethyloxiran-2-yl]methoxy]furo[3,2-g]chromen-7-one	286.3	2.48	0	5	29.78	0.82	0.27	0.29	65.11	0
Baizhi	MOL005792	{5-[2'(R)-Hydroxy-3'-methyl-3'-butenyl-oxy]furocoumarin}	286.3	2.74	1	5	42.85	0.52	-0.03	0.25	72.8	-1.89
Baizhi	MOL005791	oxypeucedanin	286.3	2	0	5	24.9	0.84	0.1	0.3	65.11	0
Baizhi	MOL005790	5-[[(2S)-3,3-dimethyloxiran-2-yl]methoxy]-3,7-dihydropyrano[3,2-f]benzofuran-2-one	288.32	1.47	0	5	8.11	0.78	0.02	0.3	57.29	0
Baizhi	MOL005789	neobyakangelico l	316.33	2.72	1	6	36.18	0.39	-0.4	0.31	82.04	-1.48
Baizhi	MOL005788	Ethyl caprate	200.36	4.23	0	2	28.56	1.31	1.32	0.04	26.29	0
Baizhi	MOL005787	CYCLODODECANE	168.36	5.47	0	0	48.16	1.76	2.05	0.03	0	11.36
Baizhi	MOL005786	Byakangelicin	334.35	1.7	2	7	27.67	-0.09	-0.81	0.35	102.26	0
Baizhi	MOL005785	bergaptol	202.17	1.93	1	4	24.22	0.66	0.33	0.11	63.58	0
Baizhi	MOL005784	Hexadecyl 3-methylbutanoate	326.63	8.19	0	2	20.64	1.41	1.21	0.21	26.29	0
Baizhi	MOL005783	Bisomer 2HEA	116.13	0.17	1	3	50.04	0.26	0.09	0.01	46.52	11.36
Baizhi	MOL005732	Pentadecanal	226.45	5.95	0	1	10.37	1.43	1.34	0.06	17.06	0
Baizhi	MOL005532	Tetradecane,2,6,10-trimethyl	240.53	7.51	0	0	3.93	1.82	1.94	0.06	0	0
Baizhi	MOL005521	phytane	282.62	8.67	0	0	13.86	1.81	1.82	0.1	0	0
Baizhi	MOL005477	Eicosene	280.6	9.1	0	0	17.82	1.88	1.96	0.13	0	0
Baizhi	MOL005472	1,2-Benzenedicarboxylicacid, mono(2-ethyl) hexylester	278.38	4.3	1	4	55.16	0.56	0.35	0.13	63.59	4.94
Baizhi	MOL005270	n-Heptadecanol	256.53	6.9	1	1	12.96	1.3	0.98	0.09	20.22	0
Baizhi	MOL005245	Propylcyclopentane	112.24	3.44	0	0	63.68	1.76	2.12	0.01	0	10.54
Baizhi	MOL004929	Pentadecanol	228.47	5.98	1	1	13.72	1.29	1.05	0.06	20.22	0
Baizhi	MOL004793	Marmesine	246.28	2.03	1	4	84.76	0.42	-0.18	0.17	59.66	0.16
Baizhi	MOL004791	Ethol	242.5	6.44	1	1	13.32	1.3	1.07	0.07	20.22	0
Baizhi	MOL004784	Stenol	270.56	7.35	1	1	12.65	1.32	0.92	0.11	20.22	0
Baizhi	MOL004723	beta-Terpinene	136.26	3.5	0	0	42.28	1.84	2.11	0.02	0	11.2
Baizhi	MOL004581	[(1R,5S)-7,7-dimethyl-4-bicyclo[3.1.1]hept-3-enyl]methyl acetate	194.3	2.16	0	2	24.59	1.22	1.43	0.08	26.29	0
Baizhi	MOL004459	Tridecanol	200.41	5.07	1	1	15.17	1.25	1.05	0.04	20.22	0
Baizhi	MOL004281	Lauryl acetate	228.42	4.99	0	2	16.09	1.28	1.17	0.06	26.29	0
Baizhi	MOL004119	5-METHYLFURFURAL	110.12	1.13	0	2	43.91	1.07	1.48	0.01	30.2	11.9
Baizhi	MOL003791	Linolein, 2-mono-	354.59	5.59	2	4	37.28	0.48	-0.39	0.29	66.76	5.83
Baizhi	MOL003592	auraptenol	260.31	2.69	1	4	74.94	0.5	0.14	0.14	59.66	3.63
Baizhi	MOL003590	angelicin	186.17	2.2	0	3	19.6	1.04	0.85	0.09	43.34	0
Baizhi	MOL003588	Prangenidin	270.3	3.79	1	4	36.31	0.91	0.49	0.21	63.58	-2.39
Baizhi	MOL003561	isopimpinellin	246.23	2.17	0	5	25.92	0.94	0.5	0.17	61.81	0
Baizhi	MOL003546	Aristolone	218.37	3.19	0	1	45.3	1.28	1.54	0.13	17.06	1.93
Baizhi	MOL003537	T-Muurolol	222.41	3.77	1	1	30.41	1.35	1.43	0.09	20.22	7.11
Baizhi	MOL003536	T-Cadinol	222.41	3.77	1	1	28.59	1.4	1.47	0.09	20.22	0
Baizhi	MOL003508	Antak	158.32	3.7	1	1	16.85	1.2	1.13	0.01	20.22	0
Baizhi	MOL003507	Heptanol	116.23	2.33	1	1	17.21	1.09	1.11	0	20.22	0
Baizhi	MOL003470	Methyl 5,8,11-heptadecatriynoate	272.42	6.1	0	2	13.99	1.63	0.95	0.14	26.29	0
Baizhi	MOL003449	(2S)-2-myristyloxirane	240.48	6.24	0	1	13.49	1.64	1.61	0.08	12.52	0
Baizhi	MOL003103	Methyl octadeca-8,11-dienoate	294.53	6.64	0	2	41.93	1.45	1.05	0.16	26.29	5.79
Baizhi	MOL003063	Octadecylglycol	314.62	7.22	1	2	16.17	1.06	0.53	0.19	29.45	0
Baizhi	MOL003050	nonanoic acid	158.27	3.17	1	2	40.5	0.92	1.08	0.02	37.29	4.15
Baizhi	MOL002972	(4S)-1-methyl-4-(6-methylhepta-1,5-dien-2-yl)cyclohexene	204.39	5.32	0	0	20.3	1.89	1.98	0.05	0	0
Baizhi	MOL002951	2,4-Dimethyl-2,4-heptadienal	138.23	2.73	0	1	57.6	1.41	1.65	0.01	17.06	6.43
Baizhi	MOL002883	Ethyl oleate (NF)	310.58	7.43	0	2	32.39	1.4	1.1	0.19	26.29	4.85
Baizhi	MOL002784	CYCLODODECANOL	184.36	4.23	1	1	41.44	1.2	1.25	0.04	20.22	8.57
Baizhi	MOL002699	Cetene	224.48	7.28	0	0	5.33	1.83	1.91	0.06	0	0
Baizhi	MOL002691	Iva	102.15	1.14	1	2	62.16	0.81	1.08	0	37.29	11.35
Baizhi	MOL002644	Phellopterin	300.33	3.63	0	5	40.18	0.98	0.47	0.27	61.81	-1.63
Baizhi	MOL002558	Skimmetin	162.15	1.63	1	3	27.37	0.73	0.51	0.05	50.43	0
Baizhi	MOL002552	8-Hydroxybergapten	232.2	1.92	1	5	28.12	0.71	0.4	0.15	72.8	0
Baizhi	MOL002504	Peruviol	222.41	4.56	1	1	29.61	1.46	1.43	0.05	20.22	0
Baizhi	MOL002453	(-)-Comphene	136.26	2.92	0	0	34.97	1.8	2.2	0.03	0	11.29
Baizhi	MOL002376	PENTACOSANE	352.77	11.77	0	0	8.24	1.89	1.84	0.27	0	0
Baizhi	MOL002229	HEPTACOSANE	380.83	12.68	0	0	8.18	1.87	1.8	0.36	0	0
Baizhi	MOL002153	1H-Cycloprop(e)azulen-7-ol, decahydro-1,1,7-trimethyl-4-methylene-, (1aR-(1aalpha,4aalpha,7beta,7abeta,7balpha))-	220.39	3	1	1	82.32	1.37	1.48	0.12	20.22	12.04
Baizhi	MOL002122	(Z)-Ligustilide	188.24	3	0	2	53.71	1.29	1.24	0.06	30.2	5.6
Baizhi	MOL002033	cis-Thujopsene	204.39	4.07	0	0	56.42	1.84	2.24	0.11	0	-1.45
Baizhi	MOL002029	()-Cuparene	202.37	4.71	0	0	38.26	1.87	2.14	0.07	0	-2.23
Baizhi	MOL001956	Cnidilin	300.33	3.63	0	5	32.68	1.02	0.51	0.27	61.81	-1.33
Baizhi	MOL001954	Xanthotoxol	202.17	1.93	1	4	29.21	0.7	0.69	0.11	63.58	0
Baizhi	MOL001953	Uvadex	216.2	2.18	0	4	35.29	1.05	0.92	0.13	52.58	-1.86
Baizhi	MOL001949	panaxynol	244.41	5.68	1	1	42.43	1.52	1.03	0.09	20.22	7.13
Baizhi	MOL001945	Majudin	216.2	2.18	0	4	42.2	0.93	0.69	0.13	52.58	-3.6
Baizhi	MOL001942	isoimperatorin	270.3	3.65	0	4	45.46	0.97	0.66	0.22	52.58	-1.44
Baizhi	MOL001941	Ammidin	270.3	3.65	0	4	34.54	1.12	0.91	0.22	52.58	-1.35
Baizhi	MOL001940	Falcarindiol	260.41	4.71	2	2	39.3	0.36	-0.36	0.11	40.45	4.56
Baizhi	MOL001939	Alloisoimperatorin	270.3	3.79	1	4	34.8	0.89	0.42	0.21	63.58	-1.61
Baizhi	MOL001922	2-Hexyl-1-decanol	242.5	6.3	1	1	17.07	1.28	1.03	0.06	20.22	0
Baizhi	MOL001752	EUG	150.19	2.09	1	2	38.39	1.35	1.35	0.03	29.45	11.56
Baizhi	MOL001749	ZINC03860434	390.62	7.57	0	4	43.59	1.04	0.59	0.34	52.59	3.97
Baizhi	MOL001747	Tetracosane	338.74	11.32	0	0	8.28	1.87	1.61	0.23	0	0
Baizhi	MOL001739	zoomaric acid	254.46	5.92	1	2	35.77	1.17	0.88	0.09	37.29	5.29
Baizhi	MOL001644	Dodecanal	184.36	4.59	0	1	21.51	1.39	1.41	0.03	17.06	0
Baizhi	MOL001641	METHYL LINOLEATE	294.53	6.64	0	2	41.93	1.44	1.08	0.16	26.29	6.05
Baizhi	MOL001640	NON	172.3	3.63	1	2	26.73	0.96	1.05	0.02	37.29	0
Baizhi	MOL001639	Tiglic acid	100.13	1.31	1	2	74.94	0.81	1.03	0	37.29	11.78
Baizhi	MOL001622	1-Tetradecene	196.42	6.36	0	0	6.14	1.84	2.08	0.04	0	0
Baizhi	MOL001619	UPL	268.59	9.03	0	0	8.52	1.83	1.69	0.1	0	0
Baizhi	MOL001608	delta-elemene	204.39	4.73	0	0	26.97	1.84	2.02	0.06	0	0
Baizhi	MOL001562	Nonadecene	266.57	8.64	0	0	5.23	1.85	1.95	0.11	0	0
Baizhi	MOL001556	Isocaryophyllene	204.39	4.75	0	0	27.3	1.82	2.06	0.08	0	0
Baizhi	MOL001506	Supraene	410.8	11.33	0	0	33.54	2.08	1.73	0.42	0	2.72
Baizhi	MOL001501	Daturic acid	270.51	6.82	1	2	18.51	1.12	0.94	0.11	37.29	0
Baizhi	MOL001498	Ethyl stearate	312.6	7.88	0	2	17.7	1.37	1.22	0.18	26.29	0
Baizhi	MOL001494	Mandenol	308.56	6.99	0	2	41.99	1.45	1.13	0.19	26.29	5.38
Baizhi	MOL001493	ETHYL MARGARATE	298.57	7.42	0	2	18.3	1.38	1.18	0.16	26.29	0
Baizhi	MOL001492	Ethyl icosanoate	340.66	8.79	0	2	16.67	1.4	1.18	0.25	26.29	0
Baizhi	MOL001401	HEXACOSANE	366.8	12.23	0	0	8.21	1.91	1.65	0.3	0	0
Baizhi	MOL001396	PENTADECYLIC ACID	242.45	5.91	1	2	20.18	1.07	0.88	0.08	37.29	0
Baizhi	MOL001393	myristic acid	228.42	5.45	1	2	21.18	1.07	0.99	0.06	37.29	0
Baizhi	MOL001390	49070_FLUKA	222.41	3.2	1	1	85.51	1.29	1.45	0.12	20.22	12.06
Baizhi	MOL001308	oleic acid	282.52	6.83	1	2	33.12	1.14	0.92	0.14	37.29	5.38
Baizhi	MOL001285	octanol	130.26	2.79	1	1	21.05	1.16	1.22	0.01	20.22	0
Baizhi	MOL001230	Tip-Nip	172.35	4.16	1	1	21.94	1.23	1.22	0.02	20.22	0
Baizhi	MOL001219	Satol	268.54	6.91	1	1	27.27	1.34	0.96	0.11	20.22	0
Baizhi	MOL001218	Pisol	186.38	4.62	1	1	18.49	1.23	1.06	0.03	20.22	0
Baizhi	MOL001212	Loxanol V	214.44	5.53	1	1	14.18	1.26	0.97	0.05	20.22	0
Baizhi	MOL001210	(4S)-4-isopropylcyclohexene-1-carbaldehyde	152.26	2.86	0	1	40.36	1.36	1.68	0.02	17.06	1.97
Baizhi	MOL001201	(1R,5R,7S)-4,7-dimethyl-7-(4-methylpent-3-enyl)bicyclo[3.1.1]hept-3-ene	204.39	4.69	0	0	16.22	1.85	1.96	0.09	0	0
Baizhi	MOL001179	(&#8722;)-Alloaromadendrene	204.39	4.22	0	0	54.03	1.8	2.06	0.1	0	12.06
Baizhi	MOL001123	muurolene	204.39	4.74	0	0	19.49	1.83	2.15	0.07	0	0
Baizhi	MOL001121	19894-97-4	152.26	1.78	1	1	49.97	1.24	1.49	0.05	20.22	11.54
Baizhi	MOL001110	cis-beta-Ocimene	136.26	3.63	0	0	25.38	1.85	2.03	0.01	0	0
Baizhi	MOL000980	(4S)-4-[(1Z)-1,5-dimethylhexa-1,4-dienyl]-1-methylcyclohexene	204.39	5.27	0	0	28.61	1.88	2.01	0.05	0	0
Baizhi	MOL000971	Ethylpalmitate	284.54	6.96	0	2	18.98	1.41	1.14	0.13	26.29	0
Baizhi	MOL000953	CLR	386.73	7.37	1	1	37.87	1.43	1.12	0.67	20.22	4.51
Baizhi	MOL000942	(1R,4S,4aR,8aR)-4-isopropyl-1,6-dimethyl-3,4,4a,7,8,8a-hexahydro-2H-naphthalen-1-ol	222.41	3.77	1	1	31.67	1.32	1.3	0.09	20.22	6.87
Baizhi	MOL000938	calarene	204.39	4.12	0	0	51.55	1.81	2.04	0.11	0	-1.19
Baizhi	MOL000932	alpha-Farnesene	204.39	5.46	0	0	21.7	1.96	1.89	0.04	0	0
Baizhi	MOL000922	(R)-p-Menth-1-en-4-ol	154.28	2.55	1	1	32.15	1.32	1.51	0.03	20.22	11.38
Baizhi	MOL000910	Germacron	218.37	4.32	0	1	32.49	1.33	1.53	0.07	17.06	7.22
Baizhi	MOL000908	beta-elemene	204.39	4.78	0	0	25.63	1.83	2.07	0.06	0	0
Baizhi	MOL000879	methyl palmitate	270.51	6.61	0	2	18.08	1.36	1.18	0.11	26.29	0
Baizhi	MOL000875	Cedrol	222.41	3.15	1	1	16.23	1.35	1.45	0.12	20.22	0
Baizhi	MOL000874	paeonol	166.19	1.28	1	3	28.78	0.92	0.84	0.03	46.52	0
Baizhi	MOL000871	Butylacetat	116.18	1.35	0	2	42.65	1.13	1.31	0	26.29	10.74
Baizhi	MOL000869	Henicosane	296.65	9.95	0	0	8.41	1.83	1.8	0.15	0	0
Baizhi	MOL000867	Heptadekan	240.53	8.12	0	0	8.64	1.83	1.86	0.07	0	0
Baizhi	MOL000865	hexadecane	226.5	7.67	0	0	12.31	1.8	1.85	0.06	0	0
Baizhi	MOL000864	MYS	212.47	7.21	0	0	13.98	1.8	1.91	0.04	0	0
Baizhi	MOL000860	stearic acid	284.54	7.28	1	2	17.82	1.14	1.22	0.14	37.29	0
Baizhi	MOL000842	sucrose	342.34	-4.31	8	11	7.17	-2.89	-6.67	0.22	189.52	0
Baizhi	MOL000775	EEE	88.12	0.37	0	2	45.01	1.06	1.25	0	26.29	11.64
Baizhi	MOL000749	Linoleic	280.5	6.39	1	2	41.9	1.23	0.8	0.14	37.29	5.26
Baizhi	MOL000719	methyl salicylate	152.16	1.41	1	3	42.55	1.05	1.1	0.03	46.52	-2.16
Baizhi	MOL000716	trans-2-nonenal	140.25	3.19	0	1	19.17	1.37	1.59	0.01	17.06	0
Baizhi	MOL000714	Hyacinthin	120.16	1.51	0	1	38.64	1.3	1.58	0.01	17.06	-2.04
Baizhi	MOL000710	OYA	128.24	2.76	0	1	19.06	1.3	1.51	0.01	17.06	0
Baizhi	MOL000709	(S)-Matsutake alcohol	128.24	2.52	1	1	40.1	1.18	1.35	0.01	20.22	5.62
Baizhi	MOL000708	WLN: VHR	106.13	1.58	0	1	32.62	1.32	1.65	0.01	17.06	12.07
Baizhi	MOL000705	WLN: VH6	114.21	2.3	0	1	19.58	1.29	1.49	0	17.06	0
Baizhi	MOL000698	(R)-(-)-alpha-Phellandrene	136.26	3.25	0	0	27.5	1.85	2.17	0.02	0	0
Baizhi	MOL000676	DBP	278.38	4.19	0	4	64.54	0.8	0.55	0.13	52.59	5.4
Baizhi	MOL000675	oleic acid	282.52	6.83	1	2	33.12	1.16	0.77	0.14	37.29	4.98
Baizhi	MOL000669	(S)-camphor	152.26	1.93	0	1	21.68	1.28	1.73	0.05	17.06	0
Baizhi	MOL000668	PENTYLFURAN	138.23	3.11	0	1	54.58	1.72	1.94	0.01	13.14	-1.96
Baizhi	MOL000615	delta-amorphene	204.39	4.94	0	0	17.94	1.85	1.99	0.07	0	0
Baizhi	MOL000614	osthol	244.31	3.74	0	3	38.75	1.15	0.84	0.12	39.43	2.67
Baizhi	MOL000485	TMH	136.26	2.87	0	0	46.24	1.81	2.17	0.05	0	11.42
Baizhi	MOL000479	Farnesene	204.39	5.51	0	0	17.41	1.95	2.2	0.04	0	0
Baizhi	MOL000475	anethole	148.22	2.76	0	1	32.49	1.74	1.81	0.02	9.22	1.68
Baizhi	MOL000474	(-)-Epoxycaryophyllene	220.39	3.51	0	1	35.93	1.57	1.82	0.12	12.52	6.09
Baizhi	MOL000449	Stigmasterol	412.77	7.64	1	1	43.82	1.44	1	0.75	20.22	5.57
Baizhi	MOL000431	coumarin	146.15	1.9	0	2	29.16	1.2	1.3	0.04	30.2	0
Baizhi	MOL000360	FER	194.2	1.61	2	4	39.55	0.47	-0.03	0.05	66.76	2.37
Baizhi	MOL000358	beta-sitosterol	414.79	8.08	1	1	36.91	1.32	0.98	0.75	20.22	5.35
Baizhi	MOL000357	Sitogluside	576.95	6.33	4	6	20.63	-0.13	-0.92	0.62	99.37	0
Baizhi	MOL000259	o-Thymol	150.24	3.24	1	1	43.28	1.57	1.71	0.02	20.22	11.28
Baizhi	MOL000254	eugenol	164.22	2.55	1	2	56.24	1.35	1.31	0.03	29.45	0.91
Baizhi	MOL000252	farnesol	222.41	4.76	1	1	28.44	1.32	1.07	0.05	20.22	0
Baizhi	MOL000244	()-Borneol	154.28	1.97	1	1	81.8	1.22	1.47	0.05	20.22	11.35
Baizhi	MOL000234	L-Limonen	136.26	3.5	0	0	38.09	1.82	2.13	0.02	0	11.63
Baizhi	MOL000208	()-Aromadendrene	204.39	4.22	0	0	55.74	1.8	2.06	0.1	0	11.84
Baizhi	MOL000207	Methyleugenol	178.25	2.8	0	2	73.36	1.46	1.41	0.04	18.45	2.91
Baizhi	MOL000202	Moslene	136.26	3.44	0	0	33.01	1.88	2.04	0.02	0	11.08
Baizhi	MOL000198	(R)-linalool	154.28	2.73	1	1	39.8	1.32	1.36	0.02	20.22	6.47
Baizhi	MOL000197	Myrcene	136.26	3.68	0	0	24.96	1.83	1.97	0.01	0	0
Baizhi	MOL000131	EIC	280.5	6.39	1	2	41.9	1.16	0.9	0.14	37.29	7.49
Baizhi	MOL000130	CAM	152.26	1.93	0	1	67.17	1.29	1.7	0.05	17.06	11.33
Baizhi	MOL000125	(-)-alpha-Pinene	136.26	2.87	0	0	46.24	1.84	2.29	0.05	0	11.42
Baizhi	MOL000118	(L)-alpha-Terpineol	154.28	2.41	1	1	48.79	1.39	1.72	0.03	20.22	11.34
Baizhi	MOL000117	Cymol	134.24	3.51	0	0	27.2	1.85	2.09	0.02	0	0
Baizhi	MOL000116	Nonanal	142.27	3.22	0	1	40.27	1.3	1.5	0.01	17.06	6.35
Baizhi	MOL000069	palmitic acid	256.48	6.36	1	2	19.29	1.09	0.99	0.09	37.29	0
Baizhi	MOL000040	Scopoletol	192.18	1.61	1	4	27.77	0.71	0.29	0.07	59.66	0
Baizhi	MOL000035	beta-Selinene	204.39	4.8	0	0	24.38	1.82	2.11	0.08	0	0
Baizhi	MOL000027	alpha-Curcumene	202.37	5.33	0	0	4.67	1.93	1.99	0.05	0	0
Baizhi	MOL000025	α-Longipinene	204.39	4.12	0	0	53.26	1.82	2.13	0.12	0	12.06
Baizhi	MOL000024	alpha-humulene	204.39	5.03	0	0	22.97	1.87	2.07	0.06	0	0
Baizhi	MOL000023	Hemo-sol	136.26	3.5	0	0	39.84	1.82	2.11	0.02	0	11.67

## Sheet: Screened Ingredients
Drug	Mol ID	Molecule Name	MW	AlogP	Hdon	Hacc	OB (%)	Caco-2	BBB	DL	FASA-	HL
Shechuangzi	MOL003600	cnidimol B	292.31	0.87	3	6	68.65	-0.06	-0.84	0.25	100.12	16.78
Shechuangzi	MOL003624	o-Isovalerylcolum bianetin	330.41	3.78	0	5	64.02	0.72	0.38	0.35	65.73	5.79
Wubeizi	MOL000569	digallate	322.24	1.53	6	9	61.85	-0.76	-1.52	0.26	0.43	5.29
Qianliguang	MOL002680	Flavoxanthin					60.41			0.55
Shechuangzi	MOL003608	O-Acetylcolumbianetin	288.32	2.4	0	5	60.03	0.78	0.34	0.25	65.73	3.71
Digupi	MOL002224	aurantiamide acetate	444.57	4.52	2	6	58.38	0.4	-0.22	0.58	84.5	7.03
Baizhi	MOL005807	sen-byakangelicol	386.43	2.76	0	7	58	0.59	-0.27	0.61	86.87	-1.45
Digupi	MOL002218	scopolin	354.34	-0.28	4	9	56.44	-1.05	-1.75	0.38	138.82	3
Shechuangzi	MOL003605	(E)-2,3-bis(2-keto-7-methoxy-chromen-8-yl)acrolein	404.39	3.53	0	7	56.37	0.26	-0.22	0.71	95.94	6.97
Qianliguang	MOL010023	senkirkine					56.15			0.4
Shechuangzi	MOL003606	cniforin A	374.42	3.08	0	7	55.88	0.36	-0.12	0.47	92.04	6.91
Shechuangzi	MOL003604	cnidimol F	290.29	0.64	3	6	54.43	-0.31	-1.39	0.28	100.12	14.68
Shechuangzi	MOL003591	ar-curcumene	426.5	5.04	0	7	52.34	0.58	0.17	0.64	92.04	9.87
Qianliguang	MOL000665	flemiphilippinin C					47.66			0.73
Wumei	MOL008601	Methyl arachidonate	318.55	6.66	0	2	46.89	1.48	0.92	0.23	26.29	4.14
Wumei	MOL000098	quercetin	302.25	1.5	5	7	46.43	0.04	-0.76	0.27	131.36	14.4
Qianliguang	MOL000098	quercetin					46.43			0.27
Digupi	MOL001552	OIN	289.41	1.72	1	4	45.97	0.43	0.09	0.19	49.77	4.46
Baizhi	MOL001942	isoimperatorin	270.3	3.65	0	4	45.46	0.97	0.66	0.22	52.58	-1.44
Digupi	MOL002228	Kulactone	452.74	6.23	0	3	45.43	0.85	0.16	0.81	43.36	5.52
Wumei	MOL000449	Stigmasterol	412.77	7.64	1	1	43.82	1.44	1	0.75	20.22	5.57
Shechuangzi	MOL000449	Stigmasterol	412.77	7.64	1	1	43.82	1.44	1	0.75	20.22	5.57
Digupi	MOL000449	Stigmasterol	412.77	7.64	1	1	43.82	1.44	1	0.75	20.22	5.57
Baizhi	MOL000449	Stigmasterol	412.77	7.64	1	1	43.82	1.44	1	0.75	20.22	5.57
Baizhi	MOL001749	ZINC03860434	390.62	7.57	0	4	43.59	1.04	0.59	0.34	52.59	3.97
Baizhi	MOL013430	Prangenin	286.3	2.48	0	5	43.59	0.8	0.29	0.29	65.11	-2.8
Baizhi	MOL005792	{5-[2'(R)-Hydroxy-3'-methyl-3'-butenyl-oxy]furocoumarin}	286.3	2.74	1	5	42.85	0.52	-0.03	0.25	72.8	-1.89
Wumei	MOL001040	(2R)-5,7-dihydroxy-2-(4-hydroxyphenyl)chroman-4-one	272.27	2.29	3	5	42.36	0.37	-0.47	0.21	86.98	16.83
Digupi	MOL001645	Linoleyl acetate	308.56	6.84	0	2	42.1	1.35	1.08	0.19	26.29	7.47
Baizhi	MOL001494	Mandenol	308.56	6.99	0	2	41.99	1.45	1.13	0.19	26.29	5.38
Wumei	MOL000422	kaempferol	286.25	1.77	4	6	41.88	0.26	-0.55	0.24	111.12	14.74
Qianliguang	MOL000422	kaempferol					41.88			0.24
Baizhi	MOL005800	Byakangelicol	316.33	2.47	0	6	41.42	0.75	0.13	0.35	74.33	-2.41
Baizhi	MOL002644	Phellopterin	300.33	3.63	0	5	40.18	0.98	0.47	0.27	61.81	-1.63
Baizhi	MOL005806	4-[(2S)-2,3-dihydroxy-3-methylbutoxy]furo[3,2-g]chromen-7-one	304.32	1.71	2	6	39.98	0.05	-0.72	0.29	93.04	-3.66
Qianliguang	MOL001790	Linarin	592.6	-0.17	7	14	39.84	-1.68	-2.76	0.7	217.97	16.06
Digupi	MOL001790	Linarin	592.6	-0.17	7	14	39.84	-1.68	-2.76	0.7	217.97	16.06
Baizhi	MOL007514	methyl icosa-11,14-dienoate	322.59	7.55	0	2	39.66	1.47	1.09	0.22	26.29	5.23
Qianliguang	MOL004492	Chrysanthemaxanthin					38.72			0.58
Wumei	MOL000953	CLR	386.73	7.37	1	1	37.87	1.43	1.12	0.67	20.22	4.51
Digupi	MOL000953	CLR	386.73	7.37	1	1	37.87	1.43	1.12	0.67	20.22	4.51
Baizhi	MOL000953	CLR	386.73	7.37	1	1	37.87	1.43	1.12	0.67	20.22	4.51
Baizhi	MOL005802	propyleneglycol monoleate	340.61	6.92	1	3	37.6	0.85	0.35	0.25	46.52	3.83
Shechuangzi	MOL001510	24-epicampesterol	400.76	7.62	1	1	37.57	1.43	1.14	0.71	20.22	4.49
Wumei	MOL005043	campest-5-en-3beta-ol	400.76	7.62	1	1	37.57	1.31	0.93	0.71	20.22	4.43
Baizhi	MOL003791	Linolein, 2-mono-	354.59	5.59	2	4	37.28	0.48	-0.39	0.29	66.76	5.83
Digupi	MOL000296	hederagenin	414.79	8.08	1	1	36.91	1.31	0.96	0.75	20.22	5.34
Wumei	MOL000358	beta-sitosterol	414.79	8.08	1	1	36.91	1.32	0.98	0.75	20.22	5.35
Shechuangzi	MOL000358	beta-sitosterol	414.79	8.08	1	1	36.91	1.32	0.98	0.75	20.22	5.35
Digupi	MOL000358	beta-sitosterol	414.79	8.08	1	1	36.91	1.32	0.98	0.75	20.22	5.35
Baizhi	MOL000358	beta-sitosterol	414.79	8.08	1	1	36.91	1.32	0.98	0.75	20.22	5.35
Shechuangzi	MOL001771	poriferast-5-en-3beta-ol	414.79	8.08	1	1	36.91	1.45	1.14	0.75	20.22	5.06
Shechuangzi	MOL003607	cniforin B	414.49	4.63	0	7	36.69	0.59	-0.05	0.6	92.04	6.64
Shechuangzi	MOL003588	Prangenidin	270.3	3.79	1	4	36.31	0.91	0.49	0.21	63.58	-2.39
Baizhi	MOL003588	Prangenidin	270.3	3.79	1	4	36.31	0.91	0.49	0.21	63.58	-2.39
Baizhi	MOL005789	neobyakangelico l	316.33	2.72	1	6	36.18	0.39	-0.4	0.31	82.04	-1.48
Qianliguang	MOL000006	luteolin					36.16			0.24
Digupi	MOL002222	sugiol	300.48	4.98	1	2	36.11	1.14	0.69	0.27	37.29	14.61
Shechuangzi	MOL003584	Xanthoxylin N	258.29	2.67	0	4	35.5	0.89	0.53	0.2	48.66	-1.98
Digupi	MOL001689	acacetin	284.28	2.58	2	5	34.97	0.67	-0.04	0.24	79.9	17.24
Baizhi	MOL001939	Alloisoimperatorin	270.3	3.79	1	4	34.8	0.89	0.42	0.21	63.58	-1.61
Shechuangzi	MOL001941	Ammidin	270.3	3.65	0	4	34.54	1.12	0.91	0.22	52.58	-1.35
Baizhi	MOL001941	Ammidin	270.3	3.65	0	4	34.54	1.12	0.91	0.22	52.58	-1.35
Digupi	MOL002219	Atropine	289.41	1.99	2	4	34.52	0.15	-0.29	0.21	60.77	3.11
Baizhi	MOL001506	Supraene	410.8	11.33	0	0	33.54	2.08	1.73	0.42	0	2.72
Baizhi	MOL001956	Cnidilin	300.33	3.63	0	5	32.68	1.02	0.51	0.27	61.81	-1.33
Shechuangzi	MOL002883	Ethyl oleate (NF)	310.58	7.43	0	2	32.39	1.4	1.1	0.19	26.29	4.85
Baizhi	MOL002883	Ethyl oleate (NF)	310.58	7.43	0	2	32.39	1.4	1.1	0.19	26.29	4.85
Shechuangzi	MOL002881	Diosmetin	300.28	2.31	3	6	31.13	0.46	-0.66	0.27	100.12	16.33
Shechuangzi	MOL003626	Ostruthin	298.41	5.31	1	3	30.64	1.19	0.78	0.23	50.43	4.09
Shechuangzi	MOL003617	isogosferol	286.3	2.74	1	5	30.07	0.4	-0.14	0.25	72.8	-1.55

## Sheet: Qianliguang Ingredients in HERB
HERB ID	Ingredient Name	Matched Mol ID in TCMSP	MW	AlogP	Hdon	Hacc	OB	Caco-2	BBB	DL	FASA	TPSA	RBN	HL
HBIN026570	Flavoxanthin	MOL002680	584.96	8.24	2	3	60.41	0.96	-0.89	0.55	49.68	0.32	9	16.37
HBIN045060	Succinate	MOL004767	150.24	3.5	1	1	59	1.7	1.78	0.03	20.22	0.34	0	11.49
HBIN045976	TERPINEOL	MOL010870	140.25	1.96	1	1	58.78	1.38	1.75	0.02	20.22	0.24	1	11.31
HBIN043722	senkirkine	MOL010023	365.47	1.69	1	7	56.15	0.33	0.19	0.4	93.13	0.26	0	5.7
HBIN016275	anthocyanin	MOL006838	207.26	3.57	0	1	55.34	1.79	1.62	0.11	13.14	0.37	1	7.89
HBIN030932	Isomenthol	MOL004365	156.3	2.77	1	1	55.3	1.35	1.63	0.02	20.22	0	1	10.87
HBIN019298	caffeic acid	MOL000414	180.17	1.36	3	4	54.97	0.26	0.1	0.05	77.76	0	2	1.63
HBIN026580	flemiphilippinin C	MOL000665	406.46	4.11	2	6	47.66	0.8	0.03	0.73	89.12	0.28	4	15.01
HBIN016488	a- pinene	MOL000485	124.25	3.24	0	0	47.42	1.8	2.18	0.01	0	0.25	0	11.34
HBIN041495	quercetin	MOL000098	302.25	1.5	5	7	46.43	0.04	-0.76	0.27	131.36	0.38	1	14.4
HBIN039686	P-hydroxy- cinnamic acid	MOL000771	164.17	1.63	2	3	43.29	0.45	0.13	0.03	57.52	0.45	2	4.42
HBIN039703	p-hydroxyphenyl acetic acid	MOL003319	151.15	0.52	1	3	41.88	0.04	0.03	0.03	60.36	0.1	2	-7.05
HBIN031753	kaempferol	MOL000422	286.25	1.77	4	6	41.88	0.26	-0.55	0.24	111.12	0	1	14.74
HBIN036803	nerolidol	MOL000119	222.41	4.56	1	1	40.43	1.43	1.31	0.06	20.22	0.3	7	4.72
HBIN033285	linarin	MOL001790	592.6	-0.17	7	14	39.84	-1.68	-2.76	0.7	217.97	0.27	7	16.06
HBIN020427	Chrysanthemaxanthin	MOL004492	584.96	8.24	2	3	38.72	0.5	-0.98	0.58	49.68	0.29	9	17.47
HBIN014442	Acetyl-4-hydroxy-benzoic acid	MOL007378	180.17	0.9	2	4	37.58	-0.04	-0.16	0.04	74.59	0.42	2	24.84
HBIN039669	p-hydroxyacetophenone	MOL002818	136.16	1.3	1	2	36.8	0.87	0.71	0.02	37.29	0.44	1	25.06
HBIN033803	luteolin	MOL000006	286.25	2.06	4	6	36.16	0.18	-0.84	0.24	111.12	0.39	1	15.94
HBIN005640	2-furancarboxylicacid	MOL005482	112.09	0.83	1	3	35.66	0.63	0.74	0.01	50.43	0.24	1	4.42
HBIN019825	caryophyllene oxide	MOL004344	220.39	3.51	0	1	33.23	1.55	1.78	0.12	12.52	0.26	0	6.45
HBIN004632	2, 5-dihydroxybenzoic acid	MOL003178	154.13	0.9	3	4	29.33	0.26	0.01	0.03	77.76	0.44	1	0
HBIN029685	hydroquinone	MOL000579	110.12	1.29	2	2	29.25	0.89	0.75	0.01	40.45	0.42	0	0
HBIN025041	emodin	MOL000472	270.25	2.49	3	5	24.39	0.22	-0.66	0.23	94.83	0	0	0
HBIN036885	n-Hexadecanoic acid	MOL000069	256.48	6.36	1	2	19.29	1.09	0.99	0.09	37.29	0	14	0
HBIN038680	palmitic acid	MOL000069	256.48	6.36	1	2	19.29	1.09	0.99	0.09	37.29	0	14	0
HBIN037700	ocimene	MOL000201	136.26	3.63	0	0	15.06	1.85	1.99	0.01	0	0.38	3	0
HBIN020363	chlorogenic acid	MOL003871	354.34	-0.27	6	9	13.6	-1.32	-1.78	0.31	164.75	0.39	5	0
HBIN029837	hyperoside	MOL004368	464.41	-0.58	8	12	6.93	-1.41	-2.07	0.76	210.5	0	4	0
HBIN042670	rutin	MOL000415	610.57	-1.44	10	16	3.2	-1.92	-2.75	0.68	269.42	0	6	0
HBIN004637	2,5-dihydroxyphenyl acetic acid methyl ester
HBIN004683	2, 5-hydroxy acid
HBIN012390	6-hydroxy-2-(2-phenylethyl)chromone
HBIN014728	Adoni Flynn Tine
HBIN014928	a- hydroxy- tetracosanoic acid
HBIN020428	chrysanthemic acid
HBIN023035	Dehydrogenation senkirkine
HBIN028041	glucoside
HBIN030206	integerrimie
HBIN030207	integerrimine
HBIN031177	Isorhmnetin
HBIN031178	Isorhmnetin-3-0- glucoside
HBIN034350	Malt base
HBIN036842	New hardwood senecionine
HBIN037616	O-2-hydroxybenzoic acid
HBIN037862	Of 2-hydroxy acid
HBIN037863	Of 2-hydroxyphenyl acetate
HBIN037864	Of 2-hydroxyphenyl acetic acid
HBIN038140	On-2-phenol
HBIN041657	Quercetin-3-o-p-D- glucoside
HBIN042141	retrorsine
HBIN043694	Senecio feering alkali
HBIN043695	senecionine
HBIN043696	Senecionine N- oxide
HBIN043700	seneciphylline
HBIN048256	Wild lily base

## Sheet: Excluded Ingredients 
Herb Name	Mol ID	Molecule Name	MW	AlogP	Hdon	Hacc	OB (%)	Caco-2	BBB	DL	FASA-	HL
Baizhi	MOL003507	Heptanol	116.23	2.33	1	1	17.21	1.09	1.11	0	20.22	0
Baizhi	MOL000705	WLN: VH6	114.21	2.3	0	1	19.58	1.29	1.49	0	17.06	0
Digupi	MOL002223	TAU	125.17	-1.61	3	4	24.37	-0.77	-2.74	0	88.76	0
Baizhi	MOL005799	ethyl but-2-enoate	114.16	1.47	0	2	29.71	1.12	1.42	0	26.29	0
Shechuangzi	MOL000707	Heptenal	112.19	2.28	0	1	37.15	1.3	1.56	0	17.06	3.95
Baizhi	MOL000871	Butylacetat	116.18	1.35	0	2	42.65	1.13	1.31	0	26.29	10.74
Shechuangzi	MOL003613	Silvan	82.11	1.07	0	1	44.64	1.68	2.07	0	13.14	4.36
Baizhi	MOL000775	EEE	88.12	0.37	0	2	45.01	1.06	1.25	0	26.29	11.64
Wumei	MOL002691	Iva	102.15	1.14	1	2	62.16	0.81	1.08	0	37.29	11.35
Baizhi	MOL002691	Iva	102.15	1.14	1	2	62.16	0.81	1.08	0	37.29	11.35
Wumei	MOL002351	3-Hexenol	100.18	1.43	1	1	62.74	1.04	1.09	0	20.22	11.06
Shechuangzi	MOL003582	Prenol	86.15	1.1	1	1	66.68	1	1.12	0	20.22	11.63
Wumei	MOL002885	WLN: QV4	102.15	1.34	1	2	70.74	0.78	1.09	0	37.29	11.3
Baizhi	MOL001639	Tiglic acid	100.13	1.31	1	2	74.94	0.81	1.03	0	37.29	11.78
Qianliguang	MOL000201	ocimene					15.06			0.01
Baizhi	MOL003508	Antak	158.32	3.7	1	1	16.85	1.2	1.13	0.01	20.22	0
Shechuangzi	MOL002378	UND	156.35	5.39	0	0	17.15	1.79	2.02	0.01	0	0
Baizhi	MOL000710	OYA	128.24	2.76	0	1	19.06	1.3	1.51	0.01	17.06	0
Baizhi	MOL007887	Hexyl formate	130.21	2.21	0	2	19.17	1.13	1.27	0.01	26.29	0
Baizhi	MOL000716	trans-2-nonenal	140.25	3.19	0	1	19.17	1.37	1.59	0.01	17.06	0
Baizhi	MOL001285	octanol	130.26	2.79	1	1	21.05	1.16	1.22	0.01	20.22	0
Shechuangzi	MOL000197	Myrcene	136.26	3.68	0	0	24.96	1.83	1.97	0.01	0	0
Baizhi	MOL000197	Myrcene	136.26	3.68	0	0	24.96	1.83	1.97	0.01	0	0
Baizhi	MOL001110	cis-beta-Ocimene	136.26	3.63	0	0	25.38	1.85	2.03	0.01	0	0
Qianliguang	MOL000579	hydroquinone					29.25			0.01
Shechuangzi	MOL000704	styrene	104.16	2.38	0	0	29.54	1.84	1.99	0.01	0	0
Baizhi	MOL007888	TRIMETHYLPYRAZINE	122.19	0.37	0	2	32.26	1.13	1.07	0.01	25.78	11.65
Baizhi	MOL000708	WLN: VHR	106.13	1.58	0	1	32.62	1.32	1.65	0.01	17.06	12.07
Baizhi	MOL007884	2,5-Dimethylpiazine	108.16	0.09	0	2	34.12	1.03	0.85	0.01	25.78	11.7
Wumei	MOL000172	Furol	96.09	0.98	0	2	34.35	1.08	1.51	0.01	30.2	4.52
Qianliguang	MOL005482	2-furancarboxylicacid					35.66			0.01
Baizhi	MOL000714	Hyacinthin	120.16	1.51	0	1	38.64	1.3	1.58	0.01	17.06	-2.04
Baizhi	MOL010530	2,7-dimethylocta-2,6-diene	138.28	4.02	0	0	39.71	1.83	1.96	0.01	0	-3.96
Baizhi	MOL000709	(S)-Matsutake alcohol	128.24	2.52	1	1	40.1	1.18	1.35	0.01	20.22	5.62
Shechuangzi	MOL000116	Nonanal	142.27	3.22	0	1	40.27	1.3	1.5	0.01	17.06	6.35
Baizhi	MOL000116	Nonanal	142.27	3.22	0	1	40.27	1.3	1.5	0.01	17.06	6.35
Shechuangzi	MOL003581	[(2R)-2,3-dihydroxypropyl] acetate	134.15	-1.02	2	4	40.68	-0.32	-0.77	0.01	66.76	11.23
Digupi	MOL000430	betaine	117.17	-2.04	0	2	40.92	-0.77	-1.31	0.01	40.13	10.77
Baizhi	MOL007883	2-Methyl-5-ethylpyrazine	122.19	0.76	0	2	42.37	1.09	0.92	0.01	25.78	11.25
Wumei	MOL004119	5-METHYLFURFURAL	110.12	1.13	0	2	43.91	1.07	1.48	0.01	30.2	11.9
Baizhi	MOL004119	5-METHYLFURFURAL	110.12	1.13	0	2	43.91	1.07	1.48	0.01	30.2	11.9
Qianliguang	MOL000485	a- pinene					47.42			0.01
Baizhi	MOL005783	Bisomer 2HEA	116.13	0.17	1	3	50.04	0.26	0.09	0.01	46.52	11.36
Wumei	MOL002983	Guasol	124.15	1.54	1	2	51.59	1.27	1.47	0.01	29.45	11.92
Shechuangzi	MOL003589	1,2-propanediol,2-acetate	118.15	-0.14	1	3	51.76	0.34	0.23	0.01	46.52	11.32
Baizhi	MOL000668	PENTYLFURAN	138.23	3.11	0	1	54.58	1.72	1.94	0.01	13.14	-1.96
Baizhi	MOL002951	2,4-Dimethyl-2,4-heptadienal	138.23	2.73	0	1	57.6	1.41	1.65	0.01	17.06	6.43
Wumei	MOL001468	MLT	134.1	-0.95	3	5	59.61	-0.86	-1.39	0.01	94.83	11.4
Wumei	MOL009306	tert-Butylurea	116.19	0.09	3	3	60.38	0.82	1.11	0.01	55.11	11.2
Baizhi	MOL005245	Propylcyclopentane	112.24	3.44	0	0	63.68	1.76	2.12	0.01	0	10.54
Shechuangzi	MOL000607	Dehydro-p-cymene	132.22	3.31	0	0	11.62	1.87	1.93	0.02	0	0
Baizhi	MOL011321	Ethyl succinate	174.22	0.79	0	4	15.95	0.61	0.37	0.02	52.59	0
Baizhi	MOL008245	DODECENE	168.36	5.45	0	0	17.74	1.79	2.05	0.02	0	0
Baizhi	MOL005808	[(3S)-octan-3-yl] acetate	172.3	3.16	0	2	21.21	1.3	1.43	0.02	26.29	0
Baizhi	MOL001230	Tip-Nip	172.35	4.16	1	1	21.94	1.23	1.22	0.02	20.22	0
Baizhi	MOL001640	NON	172.3	3.63	1	2	26.73	0.96	1.05	0.02	37.29	0
Shechuangzi	MOL000117	Cymol	134.24	3.51	0	0	27.2	1.85	2.09	0.02	0	0
Baizhi	MOL000117	Cymol	134.24	3.51	0	0	27.2	1.85	2.09	0.02	0	0
Baizhi	MOL000698	(R)-(-)-alpha-Phellandrene	136.26	3.25	0	0	27.5	1.85	2.17	0.02	0	0
Shechuangzi	MOL000264	Tereben	136.26	3.64	0	0	29.62	1.85	2.1	0.02	0	0
Wumei	MOL000219	BOX	121.12	0.75	0	2	31.54	0.53	0.84	0.02	40.13	12.07
Baizhi	MOL000475	anethole	148.22	2.76	0	1	32.49	1.74	1.81	0.02	9.22	1.68
Shechuangzi	MOL000202	Moslene	136.26	3.44	0	0	33.01	1.88	2.04	0.02	0	11.08
Baizhi	MOL000202	Moslene	136.26	3.44	0	0	33.01	1.88	2.04	0.02	0	11.08
Qianliguang	MOL002818	p-hydroxyacetophenone					36.8			0.02
Baizhi	MOL000234	L-Limonen	136.26	3.5	0	0	38.09	1.82	2.13	0.02	0	11.63
Baizhi	MOL005809	(3E)-3,7-dimethylocta-3,6-dien-1-ol	154.28	2.79	1	1	38.1	1.2	1.07	0.02	20.22	5.38
Digupi	MOL001301	cis-Zimtsaeure	148.17	1.9	1	2	38.18	0.91	1.08	0.02	37.29	6.4
Digupi	MOL002225	Styrone	134.19	1.69	1	1	38.35	1.13	1.08	0.02	20.22	4.38
Wumei	MOL000198	(R)-linalool	154.28	2.73	1	1	39.8	1.32	1.36	0.02	20.22	6.47
Shechuangzi	MOL000198	(R)-linalool	154.28	2.73	1	1	39.8	1.32	1.36	0.02	20.22	6.47
Baizhi	MOL000198	(R)-linalool	154.28	2.73	1	1	39.8	1.32	1.36	0.02	20.22	6.47
Shechuangzi	MOL000023	Hemo-sol	136.26	3.5	0	0	39.84	1.82	2.11	0.02	0	11.67
Baizhi	MOL000023	Hemo-sol	136.26	3.5	0	0	39.84	1.82	2.11	0.02	0	11.67
Baizhi	MOL001210	(4S)-4-isopropylcyclohexene-1-carbaldehyde	152.26	2.86	0	1	40.36	1.36	1.68	0.02	17.06	1.97
Baizhi	MOL003050	nonanoic acid	158.27	3.17	1	2	40.5	0.92	1.08	0.02	37.29	4.15
Baizhi	MOL004723	beta-Terpinene	136.26	3.5	0	0	42.28	1.84	2.11	0.02	0	11.2
Baizhi	MOL000259	o-Thymol	150.24	3.24	1	1	43.28	1.57	1.71	0.02	20.22	11.28
Baizhi	MOL007330	MENTHOL	156.3	2.77	1	1	43.31	1.27	1.49	0.02	20.22	10.58
Shechuangzi	MOL001694	Perillyl alcohol	152.26	2.41	1	1	46.23	1.22	1.38	0.02	20.22	2.32
Wumei	MOL001366	MNN	133.16	1.19	1	2	48.36	0.68	0.56	0.02	44.02	-1.9
Shechuangzi	MOL000723	trans-2,4-decadienal	152.26	3.21	0	1	51.02	1.4	1.49	0.02	17.06	7.43
Qianliguang	MOL004365	Isomenthol					55.3			0.02
Qianliguang	MOL010870	TERPINEOL					58.78			0.02
Wumei	MOL005114	Pyrocinchonic anhydride	126.12	1.14	0	3	94.18	0.53	0.4	0.02	47.27	11.85
Baizhi	MOL001218	Pisol	186.38	4.62	1	1	18.49	1.23	1.06	0.03	20.22	0
Shechuangzi	MOL001644	Dodecanal	184.36	4.59	0	1	21.51	1.39	1.41	0.03	17.06	0
Baizhi	MOL001644	Dodecanal	184.36	4.59	0	1	21.51	1.39	1.41	0.03	17.06	0
Baizhi	MOL010000	21964-48-7	180.37	5.52	0	0	22.89	1.82	1.96	0.03	0	0
Shechuangzi	MOL003622	Methyl geranate	182.29	3.39	0	2	26.35	1.37	1.28	0.03	26.29	0
Baizhi	MOL000874	paeonol	166.19	1.28	1	3	28.78	0.92	0.84	0.03	46.52	0
Qianliguang	MOL003178	2, 5-dihydroxybenzoic acid					29.33			0.03
Baizhi	MOL000922	(R)-p-Menth-1-en-4-ol	154.28	2.55	1	1	32.15	1.32	1.51	0.03	20.22	11.38
Shechuangzi	MOL000019	D-Camphene	136.26	2.92	0	0	34.97	1.8	2.18	0.03	0	11.29
Baizhi	MOL002453	(-)-Comphene	136.26	2.92	0	0	34.97	1.8	2.2	0.03	0	11.29
Baizhi	MOL001752	EUG	150.19	2.09	1	2	38.39	1.35	1.35	0.03	29.45	11.56
Qianliguang	MOL003319	p-hydroxyphenyl acetic acid					41.88			0.03
Baizhi	MOL000719	methyl salicylate	152.16	1.41	1	3	42.55	1.05	1.1	0.03	46.52	-2.16
Shechuangzi	MOL000771	p-coumaric acid	164.17	1.63	2	3	43.29	0.45	0.13	0.03	57.52	4.42
Qianliguang	MOL000771	P-hydroxy- cinnamic acid					43.29			0.03
Baizhi	MOL005787	CYCLODODECANE	168.36	5.47	0	0	48.16	1.76	2.05	0.03	0	11.36
Shechuangzi	MOL003595	cis-p-2,8-Menthadien-1-ol	152.26	2.15	1	1	48.54	1.28	1.41	0.03	20.22	11.16
Shechuangzi	MOL000118	(L)-alpha-Terpineol	154.28	2.41	1	1	48.79	1.39	1.72	0.03	20.22	11.34
Baizhi	MOL000118	(L)-alpha-Terpineol	154.28	2.41	1	1	48.79	1.39	1.72	0.03	20.22	11.34
Wumei	MOL009305	Vincubine	155.27	0.57	1	2	50.99	1	1.32	0.03	29.1	11.44
Baizhi	MOL006211	3-Allyl-2-methoxyphenol	164.22	2.55	1	2	52.44	1.35	1.4	0.03	29.45	7.12
Wumei	MOL000254	eugenol	164.22	2.55	1	2	56.24	1.35	1.31	0.03	29.45	0.91
Baizhi	MOL000254	eugenol	164.22	2.55	1	2	56.24	1.35	1.31	0.03	29.45	0.91
Qianliguang	MOL004767	Succinate					59			0.03
Wumei	MOL008437	2-[(2S,5S)-5-ethenyl-5-methyloxolan-2-yl]propan-2-ol	170.28	1.43	1	2	69.43	1.16	1.43	0.03	29.45	11.4
Shechuangzi	MOL000608	()-Terpinen-4-ol	154.28	2.55	1	1	81.4	1.36	1.66	0.03	20.22	10.8
Baizhi	MOL001622	1-Tetradecene	196.42	6.36	0	0	6.14	1.84	2.08	0.04	0	0
Baizhi	MOL000864	MYS	212.47	7.21	0	0	13.98	1.8	1.91	0.04	0	0
Baizhi	MOL005797	TRIDECANAL	198.39	5.04	0	1	15.03	1.38	1.39	0.04	17.06	0
Baizhi	MOL004459	Tridecanol	200.41	5.07	1	1	15.17	1.25	1.05	0.04	20.22	0
Shechuangzi	MOL000479	Farnesene	204.39	5.51	0	0	17.41	1.95	2.2	0.04	0	0
Baizhi	MOL000479	Farnesene	204.39	5.51	0	0	17.41	1.95	2.2	0.04	0	0
Shechuangzi	MOL000932	alpha-Farnesene	204.39	5.46	0	0	21.7	1.96	1.89	0.04	0	0
Baizhi	MOL000932	alpha-Farnesene	204.39	5.46	0	0	21.7	1.96	1.89	0.04	0	0
Wumei	MOL000305	lauric acid	200.36	4.54	1	2	23.58	1.02	1.09	0.04	37.29	0
Shechuangzi	MOL003623	2-TRIDECENAL	196.37	5.02	0	1	25.15	1.46	1.63	0.04	17.06	0
Shechuangzi	MOL000128	NERYLACETATE	196.32	3.31	0	2	25.94	1.28	1.28	0.04	26.29	0
Baizhi	MOL005788	Ethyl caprate	200.36	4.23	0	2	28.56	1.31	1.32	0.04	26.29	0
Baizhi	MOL000431	coumarin	146.15	1.9	0	2	29.16	1.2	1.3	0.04	30.2	0
Wubeizi	MOL000513	3,4,5-trihydroxybenzoic acid	170.13	0.63	4	5	31.69	-0.09	-0.54	0.04	0.41	11.78
Qianliguang	MOL007378	Acetyl-4-hydroxy-benzoic acid					37.58			0.04
Baizhi	MOL002784	CYCLODODECANOL	184.36	4.23	1	1	41.44	1.2	1.25	0.04	20.22	8.57
Baizhi	MOL009451	.alpha.-Carene	136.26	2.87	0	0	48.01	1.83	2.05	0.04	0	11.38
Wumei	MOL001456	citric acid	192.14	-1.39	4	7	56.21	-1.1	-1.37	0.04	132.13	11.45
Shechuangzi	MOL000597	Neryl acetate	196.32	3.31	0	2	57.46	1.24	1.39	0.04	26.29	7.91
Baizhi	MOL000207	Methyleugenol	178.25	2.8	0	2	73.36	1.46	1.41	0.04	18.45	2.91
Shechuangzi	MOL000027	alpha-Curcumene	202.37	5.33	0	0	4.67	1.93	1.99	0.05	0	0
Baizhi	MOL000027	alpha-Curcumene	202.37	5.33	0	0	4.67	1.93	1.99	0.05	0	0
Baizhi	MOL005976	Tetradecanal	212.42	5.5	0	1	12.36	1.4	1.35	0.05	17.06	0
Baizhi	MOL001212	Loxanol V	214.44	5.53	1	1	14.18	1.26	0.97	0.05	20.22	0
Shechuangzi	MOL000936	Germacrene B	204.39	5.47	0	0	18.69	1.88	2.06	0.05	0	0
Baizhi	MOL002972	(4S)-1-methyl-4-(6-methylhepta-1,5-dien-2-yl)cyclohexene	204.39	5.32	0	0	20.3	1.89	1.98	0.05	0	0
Baizhi	MOL000669	(S)-camphor	152.26	1.93	0	1	21.68	1.28	1.73	0.05	17.06	0
Baizhi	MOL005798	Ethyl undecylate	214.39	4.68	0	2	24.27	1.32	1.24	0.05	26.29	0
Baizhi	MOL002558	Skimmetin	162.15	1.63	1	3	27.37	0.73	0.51	0.05	50.43	0
Baizhi	MOL007089	Cyclotetradecane	196.42	6.38	0	0	27.72	1.8	2.11	0.05	0	0
Baizhi	MOL000252	farnesol	222.41	4.76	1	1	28.44	1.32	1.07	0.05	20.22	0
Baizhi	MOL000980	(4S)-4-[(1Z)-1,5-dimethylhexa-1,4-dienyl]-1-methylcyclohexene	204.39	5.27	0	0	28.61	1.88	2.01	0.05	0	0
Shechuangzi	MOL002504	Peruviol	222.41	4.56	1	1	29.61	1.46	1.43	0.05	20.22	0
Baizhi	MOL002504	Peruviol	222.41	4.56	1	1	29.61	1.46	1.43	0.05	20.22	0
Wubeizi	MOL001906	Methylgallate	184.16	0.88	3	5	30.91	0.26	0.06	0.05	0.32	5.67
Shechuangzi	MOL003583	[(4S)-4-isopropenyl-1-cyclohexenyl]methyl acetate	194.3	2.79	0	2	31.34	1.3	1.54	0.05	26.29	3.65
Shechuangzi	MOL003594	l-Carvyl acetate	194.3	2.78	0	2	34.22	1.28	1.47	0.05	26.29	0.62
Baizhi	MOL000360	FER	194.2	1.61	2	4	39.55	0.47	-0.03	0.05	66.76	2.37
Shechuangzi	MOL000126	(-)-nopinene	136.26	2.92	0	0	44.83	1.8	2.11	0.05	0	11.31
Shechuangzi	MOL000125	(-)-alpha-Pinene	136.26	2.87	0	0	46.24	1.84	2.29	0.05	0	11.42
Baizhi	MOL000485	TMH	136.26	2.87	0	0	46.24	1.81	2.17	0.05	0	11.42
Baizhi	MOL000125	(-)-alpha-Pinene	136.26	2.87	0	0	46.24	1.84	2.29	0.05	0	11.42
Baizhi	MOL001121	19894-97-4	152.26	1.78	1	1	49.97	1.24	1.49	0.05	20.22	11.54
Baizhi	MOL011096	scopoline	155.22	-0.62	1	3	50.03	0.5	0.57	0.05	32.7	10.84
Qianliguang	MOL000414	caffeic acid					54.97			0.05
Shechuangzi	MOL000130	CAM	152.26	1.93	0	1	67.17	1.29	1.7	0.05	17.06	11.33
Baizhi	MOL000130	CAM	152.26	1.93	0	1	67.17	1.29	1.7	0.05	17.06	11.33
Baizhi	MOL005794	sabinol	152.26	1.82	1	1	70.84	1.18	1.34	0.05	20.22	11.47
Shechuangzi	MOL002458	ZINC01850974	154.28	2.11	1	1	78.85	1.31	1.6	0.05	20.22	11.18
Baizhi	MOL007553	(-)-beta-Fenchol	154.28	2.11	1	1	79.24	1.3	1.59	0.05	20.22	11.18
Baizhi	MOL000244	()-Borneol	154.28	1.97	1	1	81.8	1.22	1.47	0.05	20.22	11.35
Shechuangzi	MOL000018	(+/-)-Isoborneol	154.28	1.97	1	1	86.98	1.27	1.59	0.05	20.22	11.36
Baizhi	MOL005532	Tetradecane,2,6,10-trimethyl	240.53	7.51	0	0	3.93	1.82	1.94	0.06	0	0
Baizhi	MOL002699	Cetene	224.48	7.28	0	0	5.33	1.83	1.91	0.06	0	0
Baizhi	MOL005732	Pentadecanal	226.45	5.95	0	1	10.37	1.43	1.34	0.06	17.06	0
Baizhi	MOL000865	hexadecane	226.5	7.67	0	0	12.31	1.8	1.85	0.06	0	0
Baizhi	MOL004929	Pentadecanol	228.47	5.98	1	1	13.72	1.29	1.05	0.06	20.22	0
Baizhi	MOL004281	Lauryl acetate	228.42	4.99	0	2	16.09	1.28	1.17	0.06	26.29	0
Baizhi	MOL001922	2-Hexyl-1-decanol	242.5	6.3	1	1	17.07	1.28	1.03	0.06	20.22	0
Shechuangzi	MOL001393	myristic acid	228.42	5.45	1	2	21.18	1.07	0.99	0.06	37.29	0
Baizhi	MOL001393	myristic acid	228.42	5.45	1	2	21.18	1.07	0.99	0.06	37.29	0
Baizhi	MOL000024	alpha-humulene	204.39	5.03	0	0	22.97	1.87	2.07	0.06	0	0
Shechuangzi	MOL000908	beta-elemene	204.39	4.78	0	0	25.63	1.83	2.07	0.06	0	0
Baizhi	MOL000908	beta-elemene	204.39	4.78	0	0	25.63	1.83	2.07	0.06	0	0
Baizhi	MOL001608	delta-elemene	204.39	4.73	0	0	26.97	1.84	2.02	0.06	0	0
Qianliguang	MOL000119	nerolidol					40.43			0.06
Shechuangzi	MOL003618	Isopinocamphone	152.26	1.77	0	1	50.43	1.29	1.65	0.06	17.06	11.26
Baizhi	MOL002122	(Z)-Ligustilide	188.24	3	0	2	53.71	1.29	1.24	0.06	30.2	5.6
Wumei	MOL000299	Trimethyl citrate	234.23	-0.64	1	7	67.61	-0.06	-0.32	0.06	99.12	6.27
Shechuangzi	MOL002127	Cnidilide	194.3	2.96	0	2	77.55	1.2	1.41	0.06	26.29	6.04
Baizhi	MOL000867	Heptadekan	240.53	8.12	0	0	8.64	1.83	1.86	0.07	0	0
Baizhi	MOL010087	2-hexadecanol	242.5	6.36	1	1	9.05	1.31	1.11	0.07	20.22	0
Baizhi	MOL004791	Ethol	242.5	6.44	1	1	13.32	1.3	1.07	0.07	20.22	0
Baizhi	MOL000615	delta-amorphene	204.39	4.94	0	0	17.94	1.85	1.99	0.07	0	0
Shechuangzi	MOL003126	alpha cadinene	204.39	4.74	0	0	18.72	1.85	2.05	0.07	0	0
Shechuangzi	MOL001123	muurolene	204.39	4.74	0	0	19.49	1.83	2.15	0.07	0	0
Baizhi	MOL001123	muurolene	204.39	4.74	0	0	19.49	1.83	2.15	0.07	0	0
Shechuangzi	MOL003585	7-Methoxy-4-methylcoumarin	190.21	2.33	0	3	20.53	0.98	0.83	0.07	39.43	0
Shechuangzi	MOL001180	γ-muurolene	204.39	4.79	0	0	21.52	1.84	2.04	0.07	0	0
Digupi	MOL000040	Scopoletol	192.18	1.61	1	4	27.77	0.71	0.29	0.07	59.66	0
Baizhi	MOL000040	Scopoletol	192.18	1.61	1	4	27.77	0.71	0.29	0.07	59.66	0
Baizhi	MOL000910	Germacron	218.37	4.32	0	1	32.49	1.33	1.53	0.07	17.06	7.22
Shechuangzi	MOL003615	2-octen-1-ol,7-[(tetrahydro-2H-pyran-2-yl)oxy]	228.37	2.31	1	3	34.08	0.63	0.21	0.07	38.68	4.43
Shechuangzi	MOL000913	tricyclene	136.26	2.29	0	0	36.11	1.79	2.21	0.07	0	11.35
Shechuangzi	MOL003587	Acoradiene	204.39	4.75	0	0	36.72	1.84	2.1	0.07	0	-0.84
Baizhi	MOL002029	()-Cuparene	202.37	4.71	0	0	38.26	1.87	2.14	0.07	0	-2.23
Shechuangzi	MOL003611	cyclofenchene	136.26	2.29	0	0	42.26	1.8	2.2	0.07	0	11.23
Wumei	MOL002095	DEP	222.26	2.23	0	4	52.18	0.71	0.56	0.07	52.59	5.36
Shechuangzi	MOL000196	L-Bornyl acetate	196.32	2.35	0	2	65.52	1.28	1.58	0.07	26.29	6.93
Shechuangzi	MOL003614	Fenchylacetate	196.32	2.48	0	2	109.32	1.31	1.58	0.07	26.29	-2.26
Baizhi	MOL003449	(2S)-2-myristyloxirane	240.48	6.24	0	1	13.49	1.64	1.61	0.08	12.52	0
Baizhi	MOL012429	Cyclohexadecane	224.48	7.29	0	0	16.61	1.82	2.07	0.08	0	0
Baizhi	MOL001396	PENTADECYLIC ACID	242.45	5.91	1	2	20.18	1.07	0.88	0.08	37.29	0
Shechuangzi	MOL003586	7-methoxy-2-oxochromene-8-carbaldehyde	204.19	1.64	0	4	21.48	0.73	0.26	0.08	56.5	0
Baizhi	MOL012644	caryophellene	204.39	4.75	0	0	23.79	1.83	2.07	0.08	0	0
Shechuangzi	MOL000035	beta-Selinene	204.39	4.8	0	0	24.38	1.82	2.11	0.08	0	0
Baizhi	MOL000035	beta-Selinene	204.39	4.8	0	0	24.38	1.82	2.11	0.08	0	0
Baizhi	MOL004581	[(1R,5S)-7,7-dimethyl-4-bicyclo[3.1.1]hept-3-enyl]methyl acetate	194.3	2.16	0	2	24.59	1.22	1.43	0.08	26.29	0
Shechuangzi	MOL001556	Isocaryophyllene	204.39	4.75	0	0	27.3	1.82	2.06	0.08	0	0
Baizhi	MOL001556	Isocaryophyllene	204.39	4.75	0	0	27.3	1.82	2.06	0.08	0	0
Shechuangzi	MOL000193	(Z)-caryophyllene	204.39	4.75	0	0	30.29	1.82	2.15	0.08	0	7.99
Shechuangzi	MOL000162	beta-Chamigrene	204.39	4.7	0	0	31.99	1.81	2.07	0.08	0	8.59
Baizhi	MOL011899	eremophilene	204.39	4.75	0	0	34.59	1.85	2.05	0.08	0	7.29
Digupi	MOL002217	(1S,2R,3R,3aS,4R,6aS)-3-nitrooctahydropentalene-1,2,4,6a-tetraol	219.22	-1.53	4	6	3.18	-1.32	-2.57	0.09	126.73	0
Shechuangzi	MOL003601	cnidimol C	208.18	0.47	3	5	11.62	-0.04	-0.8	0.09	90.9	0
Baizhi	MOL005270	n-Heptadecanol	256.53	6.9	1	1	12.96	1.3	0.98	0.09	20.22	0
Baizhi	MOL001201	(1R,5R,7S)-4,7-dimethyl-7-(4-methylpent-3-enyl)bicyclo[3.1.1]hept-3-ene	204.39	4.69	0	0	16.22	1.85	1.96	0.09	0	0
Baizhi	MOL010149	Myristyl acetate	256.48	5.91	0	2	18.81	1.36	1.35	0.09	26.29	0
Wumei	MOL000069	palmitic acid	256.48	6.36	1	2	19.29	1.09	0.99	0.09	37.29	0
Shechuangzi	MOL000069	palmitic acid	256.48	6.36	1	2	19.29	1.09	0.99	0.09	37.29	0
Qianliguang	MOL000069	n-Hexadecanoic acid					19.29			0.09
Qianliguang	MOL000069	palmitic acid					19.29			0.09
Digupi	MOL000069	palmitic acid	256.48	6.36	1	2	19.29	1.09	0.99	0.09	37.29	0
Baizhi	MOL000069	palmitic acid	256.48	6.36	1	2	19.29	1.09	0.99	0.09	37.29	0
Shechuangzi	MOL003590	angelicin	186.17	2.2	0	3	19.6	1.04	0.85	0.09	43.34	0
Baizhi	MOL003590	angelicin	186.17	2.2	0	3	19.6	1.04	0.85	0.09	43.34	0
Baizhi	MOL012409	(2R-cis)-1,2,3,4,4a,5,6,7-Octahydro-alpha,alpha,4a,8-tetramethyl-2-naphthalenemethanol	222.41	3.86	1	1	24.28	1.33	1.46	0.09	20.22	0
Baizhi	MOL003536	T-Cadinol	222.41	3.77	1	1	28.59	1.4	1.47	0.09	20.22	0
Baizhi	MOL003537	T-Muurolol	222.41	3.77	1	1	30.41	1.35	1.43	0.09	20.22	7.11
Baizhi	MOL000942	(1R,4S,4aR,8aR)-4-isopropyl-1,6-dimethyl-3,4,4a,7,8,8a-hexahydro-2H-naphthalen-1-ol	222.41	3.77	1	1	31.67	1.32	1.3	0.09	20.22	6.87
Baizhi	MOL005932	Gaidic acid	254.46	6.34	1	2	34.01	1.1	1.04	0.09	37.29	5.73
Baizhi	MOL001739	zoomaric acid	254.46	5.92	1	2	35.77	1.17	0.88	0.09	37.29	5.29
Baizhi	MOL001949	panaxynol	244.41	5.68	1	1	42.43	1.52	1.03	0.09	20.22	7.13
Baizhi	MOL010120	(1S,4R,4aR,8aR)-1-isopropyl-4,7-dimethyl-2,3,4,5,6,8a-hexahydro-1H-naphthalen-4a-ol	222.41	3.91	1	1	62.53	1.49	1.65	0.09	20.22	5.47
Baizhi	MOL001619	UPL	268.59	9.03	0	0	8.52	1.83	1.69	0.1	0	0
Baizhi	MOL005521	phytane	282.62	8.67	0	0	13.86	1.81	1.82	0.1	0	0
Shechuangzi	MOL002085	alpha-Cubebene	204.39	4.16	0	0	16.73	1.83	2.09	0.1	0	0
Baizhi	MOL001179	(&#8722;)-Alloaromadendrene	204.39	4.22	0	0	54.03	1.8	2.06	0.1	0	12.06
Shechuangzi	MOL000612	(-)-alpha-cedrene	204.39	4.12	0	0	55.56	1.8	2.16	0.1	0	4.82
Baizhi	MOL000208	()-Aromadendrene	204.39	4.22	0	0	55.74	1.8	2.06	0.1	0	11.84
Baizhi	MOL011982	β-cedrene	204.39	4.17	0	0	56.52	1.82	2.12	0.1	0	4.96
Baizhi	MOL001562	Nonadecene	266.57	8.64	0	0	5.23	1.85	1.95	0.11	0	0
Baizhi	MOL004784	Stenol	270.56	7.35	1	1	12.65	1.32	0.92	0.11	20.22	0
Shechuangzi	MOL000611	beta-Bourbonene	204.39	4.22	0	0	16.97	1.81	2.1	0.11	0	0
Shechuangzi	MOL001203	α-santalene	204.39	4.12	0	0	17.16	1.85	1.98	0.11	0	0
Baizhi	MOL000879	methyl palmitate	270.51	6.61	0	2	18.08	1.36	1.18	0.11	26.29	0
Baizhi	MOL001501	Daturic acid	270.51	6.82	1	2	18.51	1.12	0.94	0.11	37.29	0
Baizhi	MOL005785	bergaptol	202.17	1.93	1	4	24.22	0.66	0.33	0.11	63.58	0
Baizhi	MOL001219	Satol	268.54	6.91	1	1	27.27	1.34	0.96	0.11	20.22	0
Baizhi	MOL011651	13-Octadecenal	266.52	6.88	0	1	29.01	1.49	1.38	0.11	17.06	0
Shechuangzi	MOL001954	Xanthotoxol	202.17	1.93	1	4	29.21	0.7	0.69	0.11	63.58	0
Baizhi	MOL001954	Xanthotoxol	202.17	1.93	1	4	29.21	0.7	0.69	0.11	63.58	0
Baizhi	MOL001940	Falcarindiol	260.41	4.71	2	2	39.3	0.36	-0.36	0.11	40.45	4.56
Baizhi	MOL013338	9,12-octadecadienal	264.5	6.43	0	1	39.61	1.54	1.33	0.11	17.06	6.72
Baizhi	MOL005803	desmodimiine	237.28	1.52	1	4	45.65	0.13	-0.19	0.11	68.52	3.96
Baizhi	MOL000938	calarene	204.39	4.12	0	0	51.55	1.81	2.04	0.11	0	-1.19
Baizhi	MOL006234	β-maaliene	204.39	4.31	0	0	54.8	1.81	2.04	0.11	0	-1.65
Qianliguang	MOL006838	anthocyanin					55.34			0.11
Shechuangzi	MOL002033	cis-Thujopsene	204.39	4.07	0	0	56.42	1.84	2.24	0.11	0	-1.45
Baizhi	MOL002033	cis-Thujopsene	204.39	4.07	0	0	56.42	1.84	2.24	0.11	0	-1.45
Shechuangzi	MOL003596	cnideol B	236.24	1.94	2	5	60.96	0.51	0.16	0.11	79.9	-1.31
Baizhi	MOL000875	Cedrol	222.41	3.15	1	1	16.23	1.35	1.45	0.12	20.22	0
Shechuangzi	MOL002502	copaene	204.39	4.16	0	0	24.08	1.81	2.06	0.12	0	0
Qianliguang	MOL004344	caryophyllene oxide					33.23			0.12
Shechuangzi	MOL000474	(-)-Epoxycaryophyllene	220.39	3.51	0	1	35.93	1.57	1.82	0.12	12.52	6.09
Baizhi	MOL000474	(-)-Epoxycaryophyllene	220.39	3.51	0	1	35.93	1.57	1.82	0.12	12.52	6.09
Shechuangzi	MOL000614	osthol	244.31	3.74	0	3	38.75	1.15	0.84	0.12	39.43	2.67
Baizhi	MOL000614	osthol	244.31	3.74	0	3	38.75	1.15	0.84	0.12	39.43	2.67
Baizhi	MOL000025	α-Longipinene	204.39	4.12	0	0	53.26	1.82	2.13	0.12	0	12.06
Baizhi	MOL005795	suberosin	244.31	3.74	0	3	53.35	1.08	0.74	0.12	39.43	1.98
Shechuangzi	MOL003541	()-alpha-Longipinene	204.39	4.12	0	0	57.47	1.81	2.04	0.12	0	12.12
Baizhi	MOL002153	1H-Cycloprop(e)azulen-7-ol, decahydro-1,1,7-trimethyl-4-methylene-, (1aR-(1aalpha,4aalpha,7beta,7abeta,7balpha))-	220.39	3	1	1	82.32	1.37	1.48	0.12	20.22	12.04
Baizhi	MOL001390	49070_FLUKA	222.41	3.2	1	1	85.51	1.29	1.45	0.12	20.22	12.06
Baizhi	MOL010081	Cetyl acetate	284.54	6.82	0	2	17.4	1.35	1.17	0.13	26.29	0
Baizhi	MOL005477	Eicosene	280.6	9.1	0	0	17.82	1.88	1.96	0.13	0	0
Baizhi	MOL010725	(E)-icos-9-ene	280.6	9.05	0	0	18.18	1.87	1.87	0.13	0	0
Shechuangzi	MOL000971	Ethylpalmitate	284.54	6.96	0	2	18.98	1.41	1.14	0.13	26.29	0
Baizhi	MOL000971	Ethylpalmitate	284.54	6.96	0	2	18.98	1.41	1.14	0.13	26.29	0
Shechuangzi	MOL001953	Uvadex	216.2	2.18	0	4	35.29	1.05	0.92	0.13	52.58	-1.86
Baizhi	MOL001953	Uvadex	216.2	2.18	0	4	35.29	1.05	0.92	0.13	52.58	-1.86
Shechuangzi	MOL001945	Majudin	216.2	2.18	0	4	42.2	0.93	0.69	0.13	52.58	-3.6
Baizhi	MOL001945	Majudin	216.2	2.18	0	4	42.2	0.93	0.69	0.13	52.58	-3.6
Baizhi	MOL003546	Aristolone	218.37	3.19	0	1	45.3	1.28	1.54	0.13	17.06	1.93
Baizhi	MOL005472	1,2-Benzenedicarboxylicacid, mono(2-ethyl) hexylester	278.38	4.3	1	4	55.16	0.56	0.35	0.13	63.59	4.94
Baizhi	MOL000676	DBP	278.38	4.19	0	4	64.54	0.8	0.55	0.13	52.59	5.4
Baizhi	MOL003470	Methyl 5,8,11-heptadecatriynoate	272.42	6.1	0	2	13.99	1.63	0.95	0.14	26.29	0
Digupi	MOL000860	stearic acid	284.54	7.28	1	2	17.82	1.14	1.22	0.14	37.29	0
Baizhi	MOL000860	stearic acid	284.54	7.28	1	2	17.82	1.14	1.22	0.14	37.29	0
Shechuangzi	MOL000675	oleic acid	282.52	6.83	1	2	33.12	1.16	0.77	0.14	37.29	4.98
Digupi	MOL000675	oleic acid	282.52	6.83	1	2	33.12	1.16	0.77	0.14	37.29	4.98
Baizhi	MOL001308	oleic acid	282.52	6.83	1	2	33.12	1.14	0.92	0.14	37.29	5.38
Baizhi	MOL000675	oleic acid	282.52	6.83	1	2	33.12	1.16	0.77	0.14	37.29	4.98
Wumei	MOL000131	EIC	280.5	6.39	1	2	41.9	1.16	0.9	0.14	37.29	7.49
Shechuangzi	MOL000131	EIC	280.5	6.39	1	2	41.9	1.16	0.9	0.14	37.29	7.49
Digupi	MOL002038	9E,12Z-octadecadienoic acid	280.5	6.39	1	2	41.9	1.16	0.76	0.14	37.29	5.35
Digupi	MOL000749	Linoleic	280.5	6.39	1	2	41.9	1.23	0.8	0.14	37.29	5.26
Baizhi	MOL000749	Linoleic	280.5	6.39	1	2	41.9	1.23	0.8	0.14	37.29	5.26
Baizhi	MOL000131	EIC	280.5	6.39	1	2	41.9	1.16	0.9	0.14	37.29	7.49
Digupi	MOL000432	linolenic acid	278.48	5.94	1	2	45	1.2	0.83	0.14	37.29	5.53
Shechuangzi	MOL003592	auraptenol	260.31	2.69	1	4	74.94	0.5	0.14	0.14	59.66	3.63
Baizhi	MOL003592	auraptenol	260.31	2.69	1	4	74.94	0.5	0.14	0.14	59.66	3.63
Baizhi	MOL000869	Henicosane	296.65	9.95	0	0	8.41	1.83	1.8	0.15	0	0
Baizhi	MOL002552	8-Hydroxybergapten	232.2	1.92	1	5	28.12	0.71	0.4	0.15	72.8	0
Shechuangzi	MOL003593	2'-Acetylangelicin	228.21	2.23	0	4	30.77	0.54	0.02	0.15	60.41	17.5
Shechuangzi	MOL003625	Kvannin	226.24	3.49	0	3	35.57	1.16	0.8	0.15	43.34	3.77
Baizhi	MOL001493	ETHYL MARGARATE	298.57	7.42	0	2	18.3	1.38	1.18	0.16	26.29	0
Shechuangzi	MOL002203	Exceparl M-OL	296.55	7.08	0	2	31.89	1.38	1.08	0.16	26.29	5.42
Digupi	MOL002220	9(R)-HODE	296.5	5.28	2	3	36.42	0.44	-0.2	0.16	57.52	3.89
Digupi	MOL002216	9(S)-HOTrE	294.48	4.84	2	3	37.91	0.43	-0.32	0.16	57.52	4.4
Baizhi	MOL003103	Methyl octadeca-8,11-dienoate	294.53	6.64	0	2	41.93	1.45	1.05	0.16	26.29	5.79
Baizhi	MOL001641	METHYL LINOLEATE	294.53	6.64	0	2	41.93	1.44	1.08	0.16	26.29	6.05
Digupi	MOL002227	lyciumin B	897.06	0.32	10	19	6.79	-2.27	-3.03	0.17	302.26	0
Shechuangzi	MOL003599	cnidimol A	276.31	2.13	3	5	19.73	0.26	-0.51	0.17	90.9	0
Baizhi	MOL003561	isopimpinellin	246.23	2.17	0	5	25.92	0.94	0.5	0.17	61.81	0
Shechuangzi	MOL003609	(8S)-8-(2-hydroxypropan-2-yl)-8,9-dihydrofuro[2,3-h]chromen-2-one	246.28	2.03	1	4	32.11	0.46	-0.01	0.17	59.66	3
Shechuangzi	MOL003621	meranzin hydrate	278.33	1.67	2	5	43.61	-0.02	-0.32	0.17	79.9	2.26
Baizhi	MOL004793	Marmesine	246.28	2.03	1	4	84.76	0.42	-0.18	0.17	59.66	0.16
Baizhi	MOL001498	Ethyl stearate	312.6	7.88	0	2	17.7	1.37	1.22	0.18	26.29	0
Baizhi	MOL006963	Ethyl linolelaidate	308.56	6.99	0	2	7.32	1.47	1.17	0.19	26.29	0
Digupi	MOL002226	lyciumin A	874.02	-0.23	10	20	10.07	-2.51	-2.66	0.19	306.7	0
Shechuangzi	MOL003603	cnidimol E	292.31	1.28	4	6	11.38	-0.55	-1.38	0.19	111.12	0
Baizhi	MOL003063	Octadecylglycol	314.62	7.22	1	2	16.17	1.06	0.53	0.19	29.45	0
Baizhi	MOL005805	pyrene	202.26	3.94	0	0	25.04	1.96	1.83	0.19	0	0
Digupi	MOL000880	Tricosane	324.71	10.86	0	0	8.33	1.84	1.67	0.2	0	0
Shechuangzi	MOL003602	cnidimol D	292.31	1.24	4	6	12.96	-0.46	-1.38	0.2	111.12	0
Baizhi	MOL005784	Hexadecyl 3-methylbutanoate	326.63	8.19	0	2	20.64	1.41	1.21	0.21	26.29	0
Digupi	MOL000008	apigenin	270.25	2.33	3	5	23.06	0.42	-0.61	0.21	90.9	0
Baizhi	MOL000842	sucrose	342.34	-4.31	8	11	7.17	-2.89	-6.67	0.22	189.52	0
Baizhi	MOL001747	Tetracosane	338.74	11.32	0	0	8.28	1.87	1.61	0.23	0	0
Qianliguang	MOL000472	emodin					24.39			0.23
Digupi	MOL000472	emodin	270.25	2.49	3	5	24.39	0.22	-0.66	0.23	94.83	0
Baizhi	MOL001492	Ethyl icosanoate	340.66	8.79	0	2	16.67	1.4	1.18	0.25	26.29	0
Baizhi	MOL005801	9-hydroxy-4-(3-methylbut-2-enoxy)furo[3,2-g]chromen-7-one	286.3	3.38	1	5	28.05	0.89	0.24	0.25	72.8	0
Wumei	MOL000251	Rhamnocitrin	300.28	2.02	3	6	12.89	0.48	-0.38	0.26	100.12	0
Baizhi	MOL007039	Henicosyl formate	340.66	9.05	0	2	15.79	1.38	0.74	0.26	26.29	0
Digupi	MOL000476	Physcion	284.28	2.74	2	5	22.28	0.52	-0.4	0.26	83.83	0
Baizhi	MOL002376	PENTACOSANE	352.77	11.77	0	0	8.24	1.89	1.84	0.27	0	0
Wumei	MOL008906	Hydroginkgolinic acid	334.55	7.58	2	3	16.43	1.05	0.84	0.27	57.52	0
Wumei	MOL009307	Naringenin-4'-glucoside-7-neohesperidoside	742.75	-2.37	11	19	3.78	-3.24	-4.56	0.28	304.2	0
Baizhi	MOL005796	Lignocerol	354.74	10.09	1	1	11.27	1.42	0.85	0.28	20.22	0
Baizhi	MOL005793	9-[[(2R)-3,3-dimethyloxiran-2-yl]methoxy]furo[3,2-g]chromen-7-one	286.3	2.48	0	5	29.78	0.82	0.27	0.29	65.11	0
Wumei	MOL005889	Rhamnetin	316.28	1.75	4	7	2.39	0.28	-0.6	0.3	120.36	0
Baizhi	MOL005790	5-[[(2S)-3,3-dimethyloxiran-2-yl]methoxy]-3,7-dihydropyrano[3,2-f]benzofuran-2-one	288.32	1.47	0	5	8.11	0.78	0.02	0.3	57.29	0
Baizhi	MOL001401	HEXACOSANE	366.8	12.23	0	0	8.21	1.91	1.65	0.3	0	0
Baizhi	MOL005791	oxypeucedanin	286.3	2	0	5	24.9	0.84	0.1	0.3	65.11	0
Shechuangzi	MOL003616	Isobutyryl shikonin	358.42	3.9	2	6	6.48	0.35	-0.18	0.31	100.9	0
Qianliguang	MOL003871	chlorogenic acid					13.6			0.31
Shechuangzi	MOL003597	cnidiadin	316.38	3.53	0	5	17.43	0.79	0.35	0.31	65.73	0
Shechuangzi	MOL003619	[(1R)-1-(5,8-dihydroxy-1,4-dioxo-2-naphthyl)-4-methyl-pent-3-enyl] 3-methylbutanoate	372.45	4.14	2	6	6.1	0.37	-0.14	0.34	100.9	0
Shechuangzi	MOL002905	Zosimin	328.39	3.95	0	5	14.81	0.84	0.43	0.35	65.73	0
Baizhi	MOL005804	Distearyl phosphate	603.08	14.67	1	4	15.63	0.92	-0.62	0.35	65.56	0
Baizhi	MOL005786	Byakangelicin	334.35	1.7	2	7	27.67	-0.09	-0.81	0.35	102.26	0
Digupi	MOL002229	HEPTACOSANE	380.83	12.68	0	0	8.18	1.87	1.8	0.36	0	0
Baizhi	MOL002229	HEPTACOSANE	380.83	12.68	0	0	8.18	1.87	1.8	0.36	0	0
Baizhi	MOL010682	methyl tetracos-15-enoate	380.73	9.82	0	2	25.61	1.49	1.16	0.37	26.29	0
Shechuangzi	MOL003620	Karenin	618.93	7.62	3	6	23.24	-0.06	-0.82	0.4	104.05	0
Baizhi	MOL005810	Lauryl palmitate	424.84	11.59	0	2	14.44	1.37	0.5	0.43	26.29	0
Shechuangzi	MOL003612	Edultin	386.43	3.5	0	7	12.81	0.62	0.36	0.52	92.04	0
Shechuangzi	MOL003580	(E)-2-ethylnonacos-2-enal	448.91	13.22	0	1	18.41	1.5	1.19	0.55	17.06	0
Digupi	MOL002221	Kukoamine A	530.74	1.78	8	10	1.42	-0.2	-2.11	0.56	163.17	0
Baizhi	MOL006711	Osmanthuside H	432.47	-1.87	7	11	8.88	-1.94	-2.25	0.57	178.52	0
Shechuangzi	MOL003610	Columbin	358.42	1.84	1	6	13.1	0.09	-0.21	0.59	85.97	0
Wumei	MOL001320	Amygdalin	457.48	-2.29	7	12	4.41	-1.91	-2.4	0.61	202.32	0
Digupi	MOL000295	alexandrin	576.95	6.33	4	6	20.63	-0.19	-0.8	0.62	99.37	0
Baizhi	MOL000357	Sitogluside	576.95	6.33	4	6	20.63	-0.13	-0.92	0.62	99.37	0
Qianliguang	MOL000415	rutin					3.2			0.68
Wumei	MOL004362	Afzelin	432.41	0.56	6	10	3.83	-0.77	-1.76	0.69	170.05	0
Digupi	MOL000458	campesterol	400.76	7.97	1	1	5.56	1.59	1.4	0.71	20.22	0
Wumei	MOL009310	Rhamnocitrin 3-rhamnoside	446.44	0.82	5	10	2.65	-0.35	-1	0.72	159.05	0
Wumei	MOL009308	Thujin	448.41	0.3	7	11	1.65	-0.86	-1.51	0.73	190.27	0
Wumei	MOL000511	ursolic acid	456.78	6.46	2	3	16.77	0.67	0.07	0.75	57.52	0
Wumei	MOL000263	oleanolic acid	456.78	6.42	2	3	29.02	0.58	0.07	0.75	57.52	0
Wumei	MOL009309	2-(3,4-dihydroxyphenyl)-5-hydroxy-7-methoxy-3-[(2S,3R,4R,5R,6S)-3,4,5-trihydroxy-6-methyloxan-2-yl]oxychromen-4-one	462.44	0.55	6	11	2.47	-0.93	-1.6	0.76	179.27	0
Qianliguang	MOL004368	hyperoside					6.93			0.76
Shechuangzi	MOL003598	9-hydroxy-4-[(7-methoxy-2-oxochromen-8-yl)methyl]furo[3,2-g]chromen-7-one	390.36	3.96	1	7	20.29	0.42	-0.51	0.83	103.01	0
