# Supplementary material for: Network pharmacology and molecular docking analysis on molecular targets and mechanisms of scar healing ointment in the treatment of hypertrophic scars
Source: Front Pharmacol. 2025 Aug 6;16:1511570. doi: 10.3389/fphar.2025.1511570 (PMC12364944; doi:10.3389/fphar.2025.1511570)
Supplement: Supplementary file 6 [file Table5.xlsx]

## Sheet: PPI.tsv default node
name	Betweenness	Closeness	Degree	Eigenvector	LAC	Network
AKT1	146.276	0.555556	13	0.362432	4.61538	9.40476
MAPK1	210.035	0.564516	11	0.28992	3.27273	5.9381
CCND1	18.1613	0.460526	8	0.267367	4.25	5.6381
TP53	470.918	0.603448	18	0.400544	3.66667	11.3571
NCF1	1.6	0.402299	3	0.0910295	1.33333	2
GSK3B	16.119	0.4375	6	0.196889	3	4.33333
CAV1	116.676	0.454545	6	0.112275	0.666667	0.8
NFE2L2	0	0.368421	3	0.110102	2	3
BCL2	76.097	0.486111	8	0.256993	3.5	4.28571
CDKN1A	9.37071	0.432099	6	0.195603	3.33333	4.66667
RAF1	6.10794	0.406977	4	0.115505	1.5	2
ESR1	170.705	0.530303	10	0.29068	3.6	5.03968
HIF1A	5.78095	0.492958	7	0.258784	4.57143	5.4
MYC	36.9445	0.514706	10	0.327027	5.2	7.80476
SOD1	0	0.330189	1	0.0319953	0	0
MAPK8	38.7717	0.472973	4	0.130062	1	1.33333
BIRC5	0	0.384615	2	0.0619097	1	2
CCNA2	2	0.393258	4	0.0967591	2	3.33333
KDR	0	0.315315	1	0.0140003	0	0
ICAM1	26.7913	0.368421	4	0.0331475	1.5	2
EGFR	74.1106	0.514706	6	0.154327	1.33333	1.6
GJA1	1.33333	0.388889	2	0.049976	0	0
PCNA	0.666667	0.393258	4	0.119488	2.5	3.33333
PRKCA	5.06667	0.393258	4	0.0808297	1	1.5
IL6	214.079	0.460526	9	0.0959818	2	5
RUNX2	68	0.357143	2	0.0367582	0	0
IFNG	3.33333	0.336538	5	0.0254146	3.2	4.66667
IL1B	24.7405	0.380435	6	0.0327461	3	5
IL1A	0	0.327103	4	0.0218117	3	4
IL10	0	0.327103	4	0.0218117	3	4
PTGS2	122.315	0.448718	4	0.0669612	0.5	0.666667
MCL1	0	0.380435	1	0.0499004	0	0
NR3C1	0	0.380435	1	0.0499004	0	0
PPARG	0	0.380435	1	0.0499004	0	0
PTGS1	0	0.3125	1	0.00825673	0	0
SPP1	0	0.265152	1	0.00455684	0	0
Median	5.94444	0.393258	4	0.0935057	1.75	2.5
