# Supplementary material for: Network pharmacology and molecular docking analysis on molecular targets and mechanisms of scar healing ointment in the treatment of hypertrophic scars
Source: Front Pharmacol. 2025 Aug 6;16:1511570. doi: 10.3389/fphar.2025.1511570 (PMC12364944; doi:10.3389/fphar.2025.1511570)
Supplement: Supplementary file 7 [file Table7.xlsx]

## Sheet: Sheet1
category	subcategory	ID	Description	GeneRatio	BgRatio	pvalue	p.adjust	qvalue	geneID	Count
Human Diseases	Cancer: specific types	hsa05210	Colorectal cancer	12/42	87/8842	3.27256e-15	7.1669e-13	1.92909e-13	207/596/332/595/1026/1956/2932/5594/5599/4609/5894/7157	12
Human Diseases	Endocrine and metabolic disease	hsa04933	AGE-RAGE signaling pathway in diabetic complications	12/42	101/8842	2.10415e-14	2.30405e-12	6.20171e-13	207/596/595/3383/3552/3553/3569/5594/5599/5578/5054/7056	12
Human Diseases	Cardiovascular disease	hsa05418	Fluid shear stress and atherosclerosis	13/42	141/8842	4.23566e-14	3.09203e-12	8.32269e-13	207/596/857/3383/3458/3552/3553/3791/5599/653361/4780/7056/7157	13
Human Diseases	Infectious disease: viral	hsa05161	Hepatitis B	13/42	163/8842	2.82027e-13	1.5441e-11	4.15619e-12	207/596/332/890/1026/3569/5594/5599/4609/5111/5578/5894/7157	13
Human Diseases	Infectious disease: viral	hsa05167	Kaposi sarcoma-associated herpesvirus infection	13/42	196/8842	3.04413e-12	1.33333e-10	3.58887e-11	207/595/1026/2932/3091/3383/3569/5594/5599/4609/5743/5894/7157	13
Human Diseases	Cancer: overview	hsa05205	Proteoglycans in cancer	13/42	204/8842	5.077e-12	1.63335e-10	4.39642e-11	207/857/595/1026/1956/2099/3091/3791/5594/4609/5578/5894/7157	13
Human Diseases	Cancer: specific types	hsa05213	Endometrial cancer	9/42	59/8842	5.22075e-12	1.63335e-10	4.39642e-11	207/595/1026/1956/2932/5594/4609/5894/7157	9
Human Diseases	Cardiovascular disease	hsa05417	Lipid and atherosclerosis	13/42	216/8842	1.05128e-11	2.87788e-10	7.74629e-11	207/596/2932/3383/3553/3569/5594/5599/653361/4780/5468/5578/7157	13
Human Diseases	Infectious disease: viral	hsa05163	Human cytomegalovirus infection	13/42	226/8842	1.86606e-11	4.54075e-10	1.22222e-10	207/595/1026/1956/2932/3553/3569/5594/4609/5578/5743/5894/7157	13
Human Diseases	Drug resistance: antineoplastic	hsa01522	Endocrine resistance	10/42	99/8842	2.13211e-11	4.66932e-10	1.25682e-10	207/596/595/1026/1956/2099/5594/5599/5894/7157	10
Environmental Information Processing	Signal transduction	hsa04151	PI3K-Akt signaling pathway	15/42	362/8842	4.11163e-11	8.18587e-10	2.20336e-10	207/596/595/1026/1956/2932/3569/3791/5594/4170/4609/5578/5894/6696/7157	15
Environmental Information Processing	Signal transduction	hsa04066	HIF-1 signaling pathway	10/42	109/8842	5.64404e-11	1.03004e-09	2.77251e-10	207/596/1026/1956/3091/3458/3569/5594/5578/5054	10
Human Diseases	Drug resistance: antineoplastic	hsa01521	EGFR tyrosine kinase inhibitor resistance	9/42	80/8842	8.97439e-11	1.46535e-09	3.94422e-10	207/596/1956/2932/3569/3791/5594/5578/5894	9
Cellular Processes	Cellular community - eukaryotes	hsa04510	Focal adhesion	12/42	203/8842	9.36753e-11	1.46535e-09	3.94422e-10	207/596/857/595/1956/2932/3791/5594/5599/5578/5894/6696	12
Cellular Processes	Cell growth and death	hsa04218	Cellular senescence	11/42	157/8842	1.03709e-10	1.51415e-09	4.07558e-10	207/890/595/1026/3552/3569/5594/4609/5894/5054/7157	11
Environmental Information Processing	Signal transduction	hsa04012	ErbB signaling pathway	9/42	86/8842	1.74384e-10	2.22658e-09	5.99321e-10	207/1026/1956/2932/5594/5599/4609/5578/5894	9
Organismal Systems	Endocrine system	hsa04919	Thyroid hormone signaling pathway	10/42	122/8842	1.74733e-10	2.22658e-09	5.99321e-10	207/595/2099/2932/3091/5594/4609/5578/5894/7157	10
Human Diseases	Cancer: overview	hsa05207	Chemical carcinogenesis - receptor activation	12/42	215/8842	1.83007e-10	2.22658e-09	5.99321e-10	154/207/596/332/595/1956/2099/5594/4609/9970/5578/5894	12
Environmental Information Processing	Signal transduction	hsa04630	JAK-STAT signaling pathway	11/42	168/8842	2.15848e-10	2.48793e-09	6.69666e-10	207/596/595/1026/1956/3458/3586/3569/4170/4609/5894	11
Human Diseases	Cancer: specific types	hsa05225	Hepatocellular carcinoma	11/42	170/8842	2.45241e-10	2.68539e-09	7.22816e-10	207/595/1026/1956/2932/5594/4609/4780/5578/5894/7157	11
Human Diseases	Cancer: specific types	hsa05215	Prostate cancer	9/42	98/8842	5.72986e-10	5.97542e-09	1.60838e-09	207/596/595/1026/1956/2932/5594/5894/7157	9
Human Diseases	Cancer: specific types	hsa05219	Bladder cancer	7/42	41/8842	6.44387e-10	6.41458e-09	1.72659e-09	595/1026/1956/5594/4609/5894/7157	7
Human Diseases	Cancer: specific types	hsa05224	Breast cancer	10/42	148/8842	1.18396e-09	1.12733e-08	3.0344e-09	207/595/1026/1956/2099/2932/5594/4609/5894/7157	10
Human Diseases	Cancer: specific types	hsa05226	Gastric cancer	10/42	150/8842	1.35075e-09	1.20375e-08	3.24008e-09	207/596/595/1026/1956/2932/5594/4609/5894/7157	10
Human Diseases	Cancer: specific types	hsa05223	Non-small cell lung cancer	8/42	73/8842	1.37414e-09	1.20375e-08	3.24008e-09	207/595/1026/1956/5594/5578/5894/7157	8
Human Diseases	Cancer: specific types	hsa05214	Glioma	8/42	76/8842	1.90778e-09	1.60694e-08	4.32533e-09	207/595/1026/1956/5594/5578/5894/7157	8
Human Diseases	Cancer: specific types	hsa05212	Pancreatic cancer	8/42	77/8842	2.12166e-09	1.7209e-08	4.63208e-09	207/595/1026/1956/5594/5599/5894/7157	8
Human Diseases	Infectious disease: viral	hsa05160	Hepatitis C	10/42	159/8842	2.3894e-09	1.86885e-08	5.03032e-09	207/595/1026/1956/2932/3458/5594/4609/5894/7157	10
Human Diseases	Infectious disease: bacterial	hsa05152	Tuberculosis	10/42	180/8842	7.97063e-09	6.0192e-08	1.62016e-08	207/596/3458/3586/3552/3553/3569/5594/5599/5894	10
Environmental Information Processing	Signal transduction	hsa04068	FoxO signaling pathway	9/42	133/8842	8.79889e-09	6.42319e-08	1.7289e-08	207/595/1026/1956/3586/3569/5594/5599/5894	9
Human Diseases	Infectious disease: viral	hsa05162	Measles	9/42	139/8842	1.2982e-08	9.17114e-08	2.46856e-08	207/596/595/2932/3552/3553/3569/5599/7157	9
Human Diseases	Infectious disease: parasitic	hsa05143	African trypanosomiasis	6/42	37/8842	1.65137e-08	1.09591e-07	2.94981e-08	3383/3458/3586/3553/3569/5578	6
Human Diseases	Cancer: specific types	hsa05216	Thyroid cancer	6/42	37/8842	1.65137e-08	1.09591e-07	2.94981e-08	595/1026/5594/4609/5468/7157	6
Human Diseases	Infectious disease: parasitic	hsa05142	Chagas disease	8/42	103/8842	2.19205e-08	1.41194e-07	3.80046e-08	207/3458/3586/3553/3569/5594/5599/5054	8
Human Diseases	Cancer: specific types	hsa05221	Acute myeloid leukemia	7/42	68/8842	2.5295e-08	1.51105e-07	4.06724e-08	207/890/595/5594/4609/5467/5894	7
Human Diseases	Infectious disease: viral	hsa05169	Epstein-Barr virus infection	10/42	203/8842	2.52957e-08	1.51105e-07	4.06724e-08	207/596/890/595/1026/3383/3569/5599/4609/7157	10
Organismal Systems	Immune system	hsa04625	C-type lectin receptor signaling pathway	8/42	105/8842	2.55292e-08	1.51105e-07	4.06724e-08	207/3586/3553/3569/5594/5599/5743/5894	8
Organismal Systems	Endocrine system	hsa04917	Prolactin signaling pathway	7/42	71/8842	3.43393e-08	1.92828e-07	5.19028e-08	207/595/2099/2932/5594/5599/5894	7
Human Diseases	Cancer: overview	hsa05230	Central carbon metabolism in cancer	7/42	71/8842	3.43393e-08	1.92828e-07	5.19028e-08	207/1956/3091/5594/4609/5894/7157	7
Human Diseases	Cancer: specific types	hsa05218	Melanoma	7/42	73/8842	4.17796e-08	2.28743e-07	6.15699e-08	207/595/1026/1956/5594/5894/7157	7
Human Diseases	Infectious disease: parasitic	hsa05140	Leishmaniasis	7/42	77/8842	6.08108e-08	3.14714e-07	8.47105e-08	3458/3586/3552/3553/5594/653361/5743	7
Human Diseases	Cancer: specific types	hsa05220	Chronic myeloid leukemia	7/42	77/8842	6.08108e-08	3.14714e-07	8.47105e-08	207/595/1026/5594/4609/5894/7157	7
Human Diseases	Infectious disease: viral	hsa05166	Human T-cell leukemia virus 1 infection	10/42	223/8842	6.17932e-08	3.14714e-07	8.47105e-08	207/890/595/1026/3383/3569/5594/5599/4609/7157	10
Human Diseases	Infectious disease: viral	hsa05164	Influenza A	9/42	172/8842	8.31049e-08	4.13636e-07	1.11337e-07	207/3383/3458/3552/3553/3569/5594/5578/5894	9
Environmental Information Processing	Signal transduction	hsa04010	MAPK signaling pathway	11/42	300/8842	9.56358e-08	4.65428e-07	1.25277e-07	207/1956/3552/3553/3791/5594/5599/4609/5578/5894/7157	11
Human Diseases	Cancer: overview	hsa05206	MicroRNAs in cancer	11/42	312/8842	1.42535e-07	6.78589e-07	1.82653e-07	596/595/1026/1956/5594/4170/4609/5578/5743/5894/7157	11
Cellular Processes	Cell growth and death	hsa04210	Apoptosis	8/42	136/8842	1.93627e-07	9.02221e-07	2.42847e-07	207/596/332/5594/5599/4170/5894/7157	8
Human Diseases	Cancer: specific types	hsa05222	Small cell lung cancer	7/42	93/8842	2.26572e-07	1.03373e-06	2.78246e-07	207/596/595/1026/4609/5743/7157	7
Organismal Systems	Immune system	hsa04657	IL-17 signaling pathway	7/42	95/8842	2.62439e-07	1.17294e-06	3.15716e-07	2932/3458/3553/3569/5594/5599/5743	7
Organismal Systems	Development and regeneration	hsa04380	Osteoclast differentiation	8/42	142/8842	2.70324e-07	1.18243e-06	3.1827e-07	207/3458/3552/3553/5594/5599/653361/5468	8
Human Diseases	Infectious disease: viral	hsa05165	Human papillomavirus infection	11/42	333/8842	2.7536e-07	1.18243e-06	3.1827e-07	207/890/595/1026/1956/2932/5594/5743/5894/6696/7157	11
Environmental Information Processing	Signal transduction	hsa04370	VEGF signaling pathway	6/42	60/8842	3.28099e-07	1.3818e-06	3.71934e-07	207/3791/5594/5578/5743/5894	6
Human Diseases	Cancer: overview	hsa05231	Choline metabolism in cancer	7/42	99/8842	3.48671e-07	1.44073e-06	3.87796e-07	207/1956/3091/5594/5599/5578/5894	7
Human Diseases	Cancer: overview	hsa05208	Chemical carcinogenesis - reactive oxygen species	9/42	226/8842	8.49615e-07	3.44566e-06	9.27455e-07	207/1956/3091/5594/5599/653361/4780/5894/6647	9
Organismal Systems	Endocrine system	hsa04928	Parathyroid hormone synthesis, secretion and action	7/42	115/8842	9.70478e-07	3.86427e-06	1.04013e-06	596/1026/1956/5594/5578/5894/860	7
Environmental Information Processing	Signal transduction	hsa04668	TNF signaling pathway	7/42	119/8842	1.2236e-06	4.78513e-06	1.288e-06	207/3383/3553/3569/5594/5599/5743	7
Human Diseases	Drug resistance: antineoplastic	hsa01524	Platinum drug resistance	6/42	75/8842	1.25207e-06	4.8106e-06	1.29485e-06	207/596/332/1026/5594/7157	6
Organismal Systems	Nervous system	hsa04722	Neurotrophin signaling pathway	7/42	120/8842	1.29487e-06	4.88924e-06	1.31602e-06	207/596/2932/5594/5599/5894/7157	7
Environmental Information Processing	Signal transduction	hsa04071	Sphingolipid signaling pathway	7/42	122/8842	1.4479e-06	5.28482e-06	1.42249e-06	207/596/5594/5599/5578/5894/7157	7
Organismal Systems	Immune system	hsa04660	T cell receptor signaling pathway	7/42	122/8842	1.4479e-06	5.28482e-06	1.42249e-06	207/2932/3458/3586/5594/5599/5894	7
Human Diseases	Infectious disease: bacterial	hsa05133	Pertussis	6/42	78/8842	1.58043e-06	5.67399e-06	1.52725e-06	3586/3552/3553/3569/5594/5599	6
Human Diseases	Infectious disease: bacterial	hsa05135	Yersinia infection	7/42	138/8842	3.31197e-06	1.16987e-05	3.1489e-06	207/2932/3586/3553/3569/5594/5599	7
Human Diseases	Infectious disease: parasitic	hsa05144	Malaria	5/42	50/8842	3.42342e-06	1.19005e-05	3.2032e-06	3383/3458/3586/3553/3569	5
Human Diseases	Cancer: overview	hsa05235	PD-L1 expression and PD-1 checkpoint pathway in cancer	6/42	90/8842	3.67322e-06	1.25693e-05	3.38323e-06	207/1956/3091/3458/5594/5894	6
Human Diseases	Neurodegenerative disease	hsa05020	Prion disease	9/42	278/8842	4.72714e-06	1.59268e-05	4.28696e-06	857/2932/3552/3553/3569/5594/5599/653361/6647	9
Organismal Systems	Endocrine system	hsa04921	Oxytocin signaling pathway	7/42	154/8842	6.86097e-06	2.2766e-05	6.12782e-06	595/1026/1956/5594/5578/5743/5894	7
Human Diseases	Endocrine and metabolic disease	hsa04932	Non-alcoholic fatty liver disease	7/42	157/8842	7.79202e-06	2.54694e-05	6.85551e-06	207/2932/3552/3553/3569/5599/5468	7
Cellular Processes	Cell growth and death	hsa04110	Cell cycle	7/42	158/8842	8.1248e-06	2.61666e-05	7.04317e-06	890/595/1026/2932/4609/5111/7157	7
Human Diseases	Neurodegenerative disease	hsa05022	Pathways of neurodegeneration - multiple diseases	11/42	483/8842	1.05286e-05	3.31596e-05	8.92544e-06	596/2932/3552/3553/3569/5594/5599/5578/5743/5894/6647	11
Organismal Systems	Immune system	hsa04659	Th17 cell differentiation	6/42	108/8842	1.0599e-05	3.31596e-05	8.92544e-06	3091/3458/3553/3569/5594/5599	6
Organismal Systems	Immune system	hsa04620	Toll-like receptor signaling pathway	6/42	109/8842	1.11771e-05	3.44759e-05	9.27974e-06	207/3553/3569/5594/5599/6696	6
Human Diseases	Infectious disease: parasitic	hsa05145	Toxoplasmosis	6/42	111/8842	1.24102e-05	3.74803e-05	1.00884e-05	207/596/3458/3586/5594/5599	6
Organismal Systems	Endocrine system	hsa04929	GnRH secretion	5/42	65/8842	1.26646e-05	3.74803e-05	1.00884e-05	207/5594/5578/5894/6696	5
Human Diseases	Immune disease	hsa05321	Inflammatory bowel disease	5/42	65/8842	1.26646e-05	3.74803e-05	1.00884e-05	3458/3586/3552/3553/3569	5
Organismal Systems	Nervous system	hsa04726	Serotonergic synapse	6/42	115/8842	1.5207e-05	4.40404e-05	1.18542e-05	4129/5594/5578/5742/5743/5894	6
Environmental Information Processing	Signal transduction	hsa04310	Wnt signaling pathway	7/42	174/8842	1.52834e-05	4.40404e-05	1.18542e-05	595/2932/5599/4609/5467/5578/7157	7
Organismal Systems	Immune system	hsa04664	Fc epsilon RI signaling pathway	5/42	69/8842	1.69924e-05	4.83292e-05	1.30086e-05	207/5594/5599/5578/5894	5
Human Diseases	Infectious disease: bacterial	hsa05131	Shigellosis	8/42	249/8842	1.82011e-05	5.05522e-05	1.36069e-05	207/596/1956/2932/3553/5594/5599/7157	8
Human Diseases	Cancer: specific types	hsa05211	Renal cell carcinoma	5/42	70/8842	1.82357e-05	5.05522e-05	1.36069e-05	207/1026/3091/5594/5894	5
Human Diseases	Infectious disease: bacterial	hsa05132	Salmonella infection	8/42	251/8842	1.92874e-05	5.27993e-05	1.42118e-05	207/596/3553/3569/5594/5599/4609/5894	8
Organismal Systems	Endocrine system	hsa04935	Growth hormone synthesis, secretion and action	6/42	122/8842	2.13162e-05	5.76327e-05	1.55128e-05	207/2932/5594/5599/5578/5894	6
Cellular Processes	Cell growth and death	hsa04115	p53 signaling pathway	5/42	75/8842	2.55546e-05	6.82494e-05	1.83704e-05	596/595/1026/5054/7157	5
Human Diseases	Cancer: overview	hsa05202	Transcriptional misregulation in cancer	7/42	193/8842	2.99021e-05	7.88983e-05	2.12367e-05	890/1026/3569/4609/5468/860/7157	7
Organismal Systems	Endocrine system	hsa04926	Relaxin signaling pathway	6/42	130/8842	3.0578e-05	7.97213e-05	2.14583e-05	207/1956/5594/5599/5578/5894	6
Organismal Systems	Endocrine system	hsa04915	Estrogen signaling pathway	6/42	139/8842	4.46131e-05	0.000114944	3.09391e-05	207/596/1956/2099/5594/5894	6
Environmental Information Processing	Signal transduction	hsa04371	Apelin signaling pathway	6/42	140/8842	4.64475e-05	0.000118279	3.18367e-05	207/595/5594/5894/5054/6696	6
Human Diseases	Immune disease	hsa05332	Graft-versus-host disease	4/42	44/8842	5.20232e-05	0.000130955	3.52486e-05	3458/3552/3553/3569	4
Human Diseases	Endocrine and metabolic disease	hsa04936	Alcoholic liver disease	6/42	144/8842	5.44003e-05	0.000135383	3.64404e-05	207/595/2932/3553/3569/5599	6
Cellular Processes	Cellular community - eukaryotes	hsa04540	Gap junction	5/42	92/8842	6.86145e-05	0.000168838	4.54454e-05	1956/2697/5594/5578/5894	5
Human Diseases	Neurodegenerative disease	hsa05010	Alzheimer disease	9/42	391/8842	7.16974e-05	0.000173901	4.68082e-05	207/2932/3552/3553/3569/5594/5599/5743/5894	9
Organismal Systems	Endocrine system	hsa04912	GnRH signaling pathway	5/42	93/8842	7.22602e-05	0.000173901	4.68082e-05	1956/5594/5599/5578/5894	5
Human Diseases	Immune disease	hsa05323	Rheumatoid arthritis	5/42	94/8842	7.60536e-05	0.000181041	4.873e-05	3383/3458/3552/3553/3569	5
Cellular Processes	Transport and catabolism	hsa04148	Efferocytosis	6/42	156/8842	8.5007e-05	0.000200178	5.38811e-05	3091/3586/5594/5467/5468/5743	6
Organismal Systems	Immune system	hsa04666	Fc gamma R-mediated phagocytosis	5/42	98/8842	9.27877e-05	0.000216176	5.81871e-05	207/5594/653361/5578/5894	5
Environmental Information Processing	Signal transduction	hsa04014	Ras signaling pathway	7/42	238/8842	0.000113117	0.000260764	7.01887e-05	207/1956/3791/5594/5599/5578/5894	7
Human Diseases	Infectious disease: parasitic	hsa05146	Amoebiasis	5/42	103/8842	0.000117538	0.000268135	7.21727e-05	3458/3586/3553/3569/5578	5
Cellular Processes	Transport and catabolism	hsa04140	Autophagy - animal	6/42	169/8842	0.000132282	0.000298657	8.03883e-05	207/596/3091/5594/5599/5894	6
Organismal Systems	Endocrine system	hsa04923	Regulation of lipolysis in adipocytes	4/42	59/8842	0.000165652	0.000370179	9.96395e-05	154/207/5742/5743	4
Organismal Systems	Endocrine system	hsa04914	Progesterone-mediated oocyte maturation	5/42	111/8842	0.000167341	0.000370179	9.96395e-05	207/890/5594/5599/5894	5
Organismal Systems	Nervous system	hsa04728	Dopaminergic synapse	5/42	132/8842	0.000375317	0.000821944	0.000221239	207/2932/4129/5599/5578	5
Organismal Systems	Immune system	hsa04650	Natural killer cell mediated cytotoxicity	5/42	135/8842	0.000416291	0.000902651	0.000242963	3383/3458/5594/5578/5894	5
Cellular Processes	Cell growth and death	hsa04215	Apoptosis - multiple species	3/42	32/8842	0.000449161	0.000959871	0.000258365	596/332/5599	3
Environmental Information Processing	Signal transduction	hsa04015	Rap1 signaling pathway	6/42	212/8842	0.000451446	0.000959871	0.000258365	207/1956/3791/5594/5578/5894	6
Organismal Systems	Endocrine system	hsa04910	Insulin signaling pathway	5/42	138/8842	0.000460565	0.000965484	0.000259876	207/2932/5594/5599/5894	5
Human Diseases	Infectious disease: viral	hsa05170	Human immunodeficiency virus 1 infection	6/42	213/8842	0.000462903	0.000965484	0.000259876	207/596/5594/5599/5578/5894	6
Cellular Processes	Cellular community - eukaryotes	hsa04550	Signaling pathways regulating pluripotency of stem cells	5/42	144/8842	0.000559697	0.00115636	0.000311252	207/2932/5594/4609/5894	5
Environmental Information Processing	Signal transduction	hsa04072	Phospholipase D signaling pathway	5/42	149/8842	0.000653923	0.0013384	0.000360253	207/1956/5594/5578/5894	5
Organismal Systems	Circulatory system	hsa04261	Adrenergic signaling in cardiomyocytes	5/42	154/8842	0.000759604	0.00154031	0.000414598	154/207/596/5594/5578	5
Human Diseases	Endocrine and metabolic disease	hsa04934	Cushing syndrome	5/42	155/8842	0.00078219	0.00157156	0.000423009	595/1026/1956/2932/5594	5
Environmental Information Processing	Signal transduction	hsa04390	Hippo signaling pathway	5/42	157/8842	0.000828867	0.00164032	0.000441519	332/595/2932/4609/5054	5
Human Diseases	Infectious disease: viral	hsa05171	Coronavirus disease - COVID-19	6/42	238/8842	0.000831396	0.00164032	0.000441519	1956/3553/3569/5594/5599/5578	6
Environmental Information Processing	Signal transduction	hsa04150	mTOR signaling pathway	5/42	158/8842	0.000852973	0.00166787	0.000448933	207/2932/5594/5578/5894	5
Organismal Systems	Immune system	hsa04662	B cell receptor signaling pathway	4/42	91/8842	0.000871588	0.00168591	0.000453791	207/2932/5594/5894	4
Cellular Processes	Cell growth and death	hsa04217	Necroptosis	5/42	159/8842	0.000877599	0.00168591	0.000453791	596/3458/3552/3553/5599	5
Human Diseases	Endocrine and metabolic disease	hsa04940	Type I diabetes mellitus	3/42	43/8842	0.00107773	0.00205236	0.000552427	3458/3552/3553	3
Organismal Systems	Endocrine system	hsa04916	Melanogenesis	4/42	101/8842	0.00128662	0.00242906	0.00065382	2932/5594/5578/5894	4
Environmental Information Processing	Signal transduction	hsa04064	NF-kappa B signaling pathway	4/42	105/8842	0.00148586	0.00278122	0.00074861	596/3383/3553/5743	4
Human Diseases	Endocrine and metabolic disease	hsa04931	Insulin resistance	4/42	109/8842	0.00170572	0.0031657	0.000852098	207/2932/3569/5599	4
Organismal Systems	Immune system	hsa04621	NOD-like receptor signaling pathway	5/42	189/8842	0.00189491	0.00348726	0.000938653	596/3553/3569/5594/5599	5
Organismal Systems	Immune system	hsa04613	Neutrophil extracellular trap formation	5/42	192/8842	0.00203052	0.0037057	0.000997447	207/5594/653361/5578/5894	5
Organismal Systems	Nervous system	hsa04725	Cholinergic synapse	4/42	115/8842	0.00207656	0.00372886	0.00100368	207/596/5594/5578	4
Organismal Systems	Immune system	hsa04062	Chemokine signaling pathway	5/42	193/8842	0.00207727	0.00372886	0.00100368	207/2932/5594/653361/5894	5
Environmental Information Processing	Signal transduction	hsa04340	Hedgehog signaling pathway	3/42	56/8842	0.00231929	0.00412946	0.00111151	596/595/2932	3
Environmental Information Processing	Signal transduction	hsa04152	AMPK signaling pathway	4/42	122/8842	0.00257581	0.00454921	0.00122449	207/890/595/5468	4
Human Diseases	Cancer: overview	hsa05203	Viral carcinogenesis	5/42	205/8842	0.00270175	0.0046959	0.00126398	890/595/1026/5594/7157	5
Human Diseases	Cardiovascular disease	hsa05415	Diabetic cardiomyopathy	5/42	205/8842	0.00270175	0.0046959	0.00126398	207/2932/5599/653361/5578	5
Organismal Systems	Nervous system	hsa04730	Long-term depression	3/42	60/8842	0.0028257	0.00487267	0.00131156	5594/5578/5894	3
Human Diseases	Cancer: specific types	hsa05217	Basal cell carcinoma	3/42	63/8842	0.00324693	0.0055553	0.0014953	1026/2932/7157	3
Organismal Systems	Nervous system	hsa04720	Long-term potentiation	3/42	67/8842	0.00386575	0.00656279	0.00176648	5594/5578/5894	3
Environmental Information Processing	Signal transduction	hsa04024	cAMP signaling pathway	5/42	226/8842	0.00410805	0.00692049	0.00186276	154/207/5594/5599/5894	5
Human Diseases	Cardiovascular disease	hsa05416	Viral myocarditis	3/42	69/8842	0.00420031	0.0070219	0.00189006	857/595/3383	3
Organismal Systems	Nervous system	hsa04723	Retrograde endocannabinoid signaling	4/42	149/8842	0.00527322	0.00874874	0.00235487	5594/5599/5578/5743	4
Environmental Information Processing	Signal transduction	hsa04022	cGMP-PKG signaling pathway	4/42	166/8842	0.00769812	0.0126758	0.00341191	154/207/5594/5894	4
Human Diseases	Neurodegenerative disease	hsa05012	Parkinson disease	5/42	271/8842	0.00877285	0.0141836	0.00381773	4129/5599/4780/6647/7157	5
Organismal Systems	Aging	hsa04211	Longevity regulating pathway	3/42	90/8842	0.00879137	0.0141836	0.00381773	207/5468/7157	3
Human Diseases	Drug resistance: antineoplastic	hsa01523	Antifolate resistance	2/42	30/8842	0.00880805	0.0141836	0.00381773	3553/3569	2
Organismal Systems	Immune system	hsa04658	Th1 and Th2 cell differentiation	3/42	92/8842	0.00933619	0.0149243	0.00401711	3458/5594/5599	3
Organismal Systems	Development and regeneration	hsa04360	Axon guidance	4/42	184/8842	0.0109683	0.0174062	0.00468515	2932/5594/5578/5894	4
Organismal Systems	Immune system	hsa04640	Hematopoietic cell lineage	3/42	99/8842	0.0113969	0.017828	0.00479869	3552/3553/3569	3
Organismal Systems	Sensory system	hsa04750	Inflammatory mediator regulation of TRP channels	3/42	99/8842	0.0113969	0.017828	0.00479869	3553/5599/5578	3
Environmental Information Processing	Signaling molecules and interaction	hsa04060	Cytokine-cytokine receptor interaction	5/42	298/8842	0.0128847	0.0200124	0.00538667	3458/3586/3552/3553/3569	5
Cellular Processes	Transport and catabolism	hsa04137	Mitophagy - animal	3/42	105/8842	0.0133567	0.0205994	0.00554465	3091/5599/7157	3
Organismal Systems	Excretory system	hsa04960	Aldosterone-regulated sodium reabsorption	2/42	38/8842	0.0138979	0.0211364	0.00568919	5594/5578	2
Human Diseases	Immune disease	hsa05330	Allograft rejection	2/42	38/8842	0.0138979	0.0211364	0.00568919	3458/3586	2
Environmental Information Processing	Signal transduction	hsa04350	TGF-beta signaling pathway	3/42	108/8842	0.0144045	0.0217557	0.0058559	3458/5594/4609	3
Human Diseases	Infectious disease: bacterial	hsa05130	Pathogenic Escherichia coli infection	4/42	203/8842	0.0152796	0.0229194	0.00616913	3553/3569/5594/5599	4
Organismal Systems	Immune system	hsa04670	Leukocyte transendothelial migration	3/42	116/8842	0.0174224	0.0259559	0.00698644	3383/653361/5578	3
Human Diseases	Endocrine and metabolic disease	hsa04930	Type II diabetes mellitus	2/42	47/8842	0.0208043	0.0307847	0.0082862	5594/5599	2
Organismal Systems	Immune system	hsa04611	Platelet activation	3/42	125/8842	0.0212104	0.0311751	0.00839128	207/5594/5742	3
Organismal Systems	Immune system	hsa04672	Intestinal immune network for IgA production	2/42	49/8842	0.0224981	0.0328472	0.00884136	3586/3569	2
Cellular Processes	Cell motility	hsa04810	Regulation of actin cytoskeleton	4/42	230/8842	0.0230536	0.0334354	0.00899967	207/1956/5594/5894	4
Organismal Systems	Circulatory system	hsa04270	Vascular smooth muscle contraction	3/42	134/8842	0.0254172	0.0366208	0.00985708	5594/5578/5894	3
Organismal Systems	Excretory system	hsa04961	Endocrine and other factor-regulated calcium reabsorption	2/42	53/8842	0.0260505	0.037288	0.0100367	2099/5578	2
Human Diseases	Infectious disease: bacterial	hsa05134	Legionellosis	2/42	56/8842	0.0288545	0.0410334	0.0110448	3553/3569	2
Human Diseases	Neurodegenerative disease	hsa05017	Spinocerebellar ataxia	3/42	144/8842	0.0305828	0.0432106	0.0116308	207/5599/5578	3
Environmental Information Processing	Signal transduction	hsa04020	Calcium signaling pathway	4/42	254/8842	0.0316903	0.0444883	0.0119747	154/1956/3791/5578	4
Metabolism	Lipid metabolism	hsa00590	Arachidonic acid metabolism	2/42	61/8842	0.0337828	0.0471238	0.0126841	5742/5743	2
Organismal Systems	Aging	hsa04213	Longevity regulating pathway - multiple species	2/42	62/8842	0.0348055	0.048243	0.0129854	207/6647	2
Human Diseases	Substance dependence	hsa05031	Amphetamine addiction	2/42	69/8842	0.0422938	0.0582537	0.0156799	4129/5578	2
Organismal Systems	Endocrine system	hsa04920	Adipocytokine signaling pathway	2/42	70/8842	0.043409	0.0594161	0.0159928	207/5599	2
Human Diseases	Infectious disease: bacterial	hsa05120	Epithelial cell signaling in Helicobacter pylori infection	2/42	71/8842	0.0445353	0.0605791	0.0163058	1956/5599	2
Genetic Information Processing	Folding, sorting and degradation	hsa04141	Protein processing in endoplasmic reticulum	3/42	170/8842	0.0464058	0.0623489	0.0167822	596/5599/4780	3
Cellular Processes	Cellular community - eukaryotes	hsa04530	Tight junction	3/42	170/8842	0.0464058	0.0623489	0.0167822	595/5599/5111	3
Organismal Systems	Endocrine system	hsa03320	PPAR signaling pathway	2/42	76/8842	0.0503275	0.0672057	0.0180895	5467/5468	2
Organismal Systems	Immune system	hsa04623	Cytosolic DNA-sensing pathway	2/42	83/8842	0.0588648	0.0777954	0.0209399	3553/3569	2
Human Diseases	Neurodegenerative disease	hsa05016	Huntington disease	4/42	311/8842	0.0590177	0.0777954	0.0209399	5599/5468/6647/7157	4
Human Diseases	Substance dependence	hsa05034	Alcoholism	3/42	188/8842	0.0593234	0.0777954	0.0209399	4129/5594/5894	3
Organismal Systems	Immune system	hsa04610	Complement and coagulation cascades	2/42	88/8842	0.065249	0.0850567	0.0228944	5054/7056	2
Cellular Processes	Cellular community - eukaryotes	hsa04520	Adherens junction	2/42	93/8842	0.0718557	0.0931148	0.0250633	1956/5594	2
Metabolism	Amino acid metabolism	hsa00360	Phenylalanine metabolism	1/42	16/8842	0.0734125	0.0945726	0.0254557	4129	1
Organismal Systems	Environmental adaptation	hsa04713	Circadian entrainment	2/42	97/8842	0.0772922	0.0984128	0.0264894	5594/5578	2
Organismal Systems	Digestive system	hsa04970	Salivary secretion	2/42	97/8842	0.0772922	0.0984128	0.0264894	154/5578	2
Environmental Information Processing	Signaling molecules and interaction	hsa04061	Viral protein interaction with cytokine and cytokine receptor	2/42	100/8842	0.0814535	0.102519	0.0275946	3586/3569	2
Human Diseases	Infectious disease: bacterial	hsa05150	Staphylococcus aureus infection	2/42	100/8842	0.0814535	0.102519	0.0275946	3383/3586	2
Metabolism	Amino acid metabolism	hsa00340	Histidine metabolism	1/42	22/8842	0.099563	0.124596	0.033537	4129	1
Organismal Systems	Nervous system	hsa04724	Glutamatergic synapse	2/42	115/8842	0.103239	0.128462	0.0345775	5594/5578	2
Genetic Information Processing	Replication and repair	hsa03430	Mismatch repair	1/42	23/8842	0.103851	0.128493	0.0345861	5111	1
Human Diseases	Immune disease	hsa05310	Asthma	1/42	31/8842	0.137443	0.169101	0.0455163	3586	1
Human Diseases	Immune disease	hsa05322	Systemic lupus erythematosus	2/42	139/8842	0.140891	0.172375	0.0463976	3458/3586	2
Metabolism	Amino acid metabolism	hsa00350	Tyrosine metabolism	1/42	36/8842	0.157811	0.190942	0.0513952	4129	1
Genetic Information Processing	Replication and repair	hsa03030	DNA replication	1/42	36/8842	0.157811	0.190942	0.0513952	5111	1
Metabolism	Amino acid metabolism	hsa00260	Glycine, serine and threonine metabolism	1/42	41/8842	0.177708	0.213836	0.0575574	4129	1
Metabolism	Amino acid metabolism	hsa00380	Tryptophan metabolism	1/42	42/8842	0.181633	0.216182	0.0581889	4129	1
Cellular Processes	Cell growth and death	hsa04216	Ferroptosis	1/42	42/8842	0.181633	0.216182	0.0581889	7157	1
Genetic Information Processing	Replication and repair	hsa03410	Base excision repair	1/42	44/8842	0.189426	0.22424	0.0603577	5111	1
Genetic Information Processing	Folding, sorting and degradation	hsa03050	Proteasome	1/42	46/8842	0.197147	0.232125	0.0624801	3458	1
Human Diseases	Substance dependence	hsa05030	Cocaine addiction	1/42	49/8842	0.208594	0.244289	0.0657544	4129	1
Metabolism	Amino acid metabolism	hsa00330	Arginine and proline metabolism	1/42	50/8842	0.212374	0.247394	0.06659	4129	1
Organismal Systems	Endocrine system	hsa04913	Ovarian steroidogenesis	1/42	51/8842	0.216137	0.249126	0.0670563	5743	1
Human Diseases	Infectious disease: bacterial	hsa05110	Vibrio cholerae infection	1/42	51/8842	0.216137	0.249126	0.0670563	5578	1
Organismal Systems	Digestive system	hsa04973	Carbohydrate digestion and absorption	1/42	52/8842	0.219882	0.252116	0.0678611	207	1
Human Diseases	Immune disease	hsa05320	Autoimmune thyroid disease	1/42	53/8842	0.223609	0.255055	0.068652	3586	1
Human Diseases	Neurodegenerative disease	hsa05014	Amyotrophic lateral sclerosis	3/42	371/8842	0.257698	0.292413	0.0787077	596/6647/7157	3
Genetic Information Processing	Replication and repair	hsa03420	Nucleotide excision repair	1/42	63/8842	0.259941	0.293439	0.0789838	5111	1
Organismal Systems	Endocrine system	hsa04924	Renin secretion	1/42	69/8842	0.280938	0.315515	0.0849259	154	1
Human Diseases	Cancer: overview	hsa05204	Chemical carcinogenesis - DNA adducts	1/42	71/8842	0.287807	0.32158	0.0865584	5743	1
Organismal Systems	Immune system	hsa04622	RIG-I-like receptor signaling pathway	1/42	72/8842	0.291217	0.323739	0.0871395	5599	1
Metabolism	Xenobiotics biodegradation and metabolism	hsa00982	Drug metabolism - cytochrome P450	1/42	73/8842	0.294612	0.325858	0.08771	4129	1
Organismal Systems	Endocrine system	hsa04918	Thyroid hormone synthesis	1/42	75/8842	0.301353	0.33164	0.0892661	5578	1
Organismal Systems	Digestive system	hsa04971	Gastric acid secretion	1/42	76/8842	0.3047	0.333646	0.0898063	5578	1
Human Diseases	Infectious disease: bacterial	hsa05100	Bacterial invasion of epithelial cells	1/42	78/8842	0.311347	0.339229	0.0913089	857	1
Organismal Systems	Immune system	hsa04612	Antigen processing and presentation	1/42	80/8842	0.317932	0.344689	0.0927785	3458	1
Cellular Processes	Transport and catabolism	hsa04146	Peroxisome	1/42	83/8842	0.327695	0.353523	0.0951563	6647	1
Organismal Systems	Endocrine system	hsa04911	Insulin secretion	1/42	86/8842	0.337321	0.358752	0.0965639	5578	1
Human Diseases	Cardiovascular disease	hsa05412	Arrhythmogenic right ventricular cardiomyopathy	1/42	86/8842	0.337321	0.358752	0.0965639	2697	1
Cellular Processes	Transport and catabolism	hsa04144	Endocytosis	2/42	252/8842	0.337456	0.358752	0.0965639	857/1956	2
Environmental Information Processing	Signaling molecules and interaction	hsa04512	ECM-receptor interaction	1/42	89/8842	0.346812	0.365153	0.0982868	6696	1
Organismal Systems	Nervous system	hsa04727	GABAergic synapse	1/42	89/8842	0.346812	0.365153	0.0982868	5578	1
Human Diseases	Substance dependence	hsa05032	Morphine addiction	1/42	91/8842	0.353066	0.369959	0.0995804	5578	1
Environmental Information Processing	Signal transduction	hsa04070	Phosphatidylinositol signaling system	1/42	98/8842	0.374497	0.388696	0.104624	5578	1
Organismal Systems	Endocrine system	hsa04925	Aldosterone synthesis and secretion	1/42	98/8842	0.374497	0.388696	0.104624	5578	1
Human Diseases	Cardiovascular disease	hsa05410	Hypertrophic cardiomyopathy	1/42	99/8842	0.377502	0.389966	0.104966	3569	1
Organismal Systems	Digestive system	hsa04972	Pancreatic secretion	1/42	106/8842	0.398142	0.409357	0.110185	5578	1
Organismal Systems	Endocrine system	hsa04922	Glucagon signaling pathway	1/42	107/8842	0.401036	0.410405	0.110467	207	1
Cellular Processes	Cell growth and death	hsa04114	Oocyte meiosis	1/42	139/8842	0.486786	0.495843	0.133464	5594	1
Environmental Information Processing	Signaling molecules and interaction	hsa04080	Neuroactive ligand-receptor interaction	2/42	368/8842	0.526884	0.532054	0.143211	154/2908	2
Cellular Processes	Transport and catabolism	hsa04145	Phagosome	1/42	157/8842	0.529625	0.532054	0.143211	653361	1
Environmental Information Processing	Signaling molecules and interaction	hsa04514	Cell adhesion molecules	1/42	157/8842	0.529625	0.532054	0.143211	3383	1
Organismal Systems	Environmental adaptation	hsa04714	Thermogenesis	1/42	235/8842	0.678267	0.678267	0.182566	5468	1
